# Supplementary material for: AI-Based Treatment Recommendations Enhance Speed and Accuracy in Bacteremia Management: A Comparative Study of Molecular and Phenotypic Data
Source: Life (Basel). 2025 May 27;15(6):864. doi: 10.3390/life15060864 (PMC12194749; doi:10.3390/life15060864)
Supplement: Supplementary file 1 [file life-15-00864-s001.zip]

Archive with 3 entries (3 files):
- Supplement S1.xlsx
- Supplement S2.pdf
- Supplement S3.pdf
