# Supplementary material for: AI-Based Treatment Recommendations Enhance Speed and Accuracy in Bacteremia Management: A Comparative Study of Molecular and Phenotypic Data
Source: Life (Basel). 2025 May 27;15(6):864. doi: 10.3390/life15060864 (PMC12194749; doi:10.3390/life15060864)
Supplement: Supplementary file 1 [file life-15-00864-s001.zip › Supplement S1.xlsx]

## Sheet: Base de datos para analisis
Code	Registration date	DOB	Age AAA-MM-DD	Age	Gender	Allergy	Pregnancy	Date and Time of 1st Shipment Tracking	Date and TIME OF entry of filmarray 2	Date and Time of entry of the first Antibiogram	Hours elapsed until Molecular study	Hours elapsed until Phenotype study	Time difference	Blood Culture Bottle Result #1	Hours to Bottle Alert #1	Blood Culture #2 Alert: Date and Time	Blood Culture Bottle Result #2	Hours to Bottle Alert #2	Blood Culture #3 Alert: Date and Time	Blood Culture Bottle Result #3	Blood Culture Bottle Result #3	Blood Culture #4 Alert: Date and Time	Blood Culture Bottle Result #4	Blood Culture Bottle Result #4	Number of Positive Bottles	Number of bottles taken	First Alert (Hras)	Bottle that alerted first	Filmarray vs Xpert	Onechoice PCR	Culture	Onechoice Fusion	Bacteria by Molecular	CodBact	Genes detected by Molecular	OneChoice	Onechoice Antibiotic Recommendation	Alternative #1	Alternative #2	Alternative #3	Alternative #4	Alternative #5	Bacteria Maldi-Tof	Mec Resistencia	OnechoiceFusion	Onechoice Fusion Antibiotic Recommendation	Fusion Alternative #1	Fusion Alternative #2	Fusion Alternative #3
301356697	2023-10-06	1930-01-09	093-08-28	93	1	0	0	2023-10-06 12:02:27	2023-10-07 05:56:22	2023-10-08 17:19:31	17.8986	53.2845	35.3859	[Escherichia coli], 14h 26m, Gram negative Bacili	14h 26m	2024-05-24 18:16:04	[Escherichia coli], 13h 7m, Gram-negative bacilli	13h 7m	00:00:00	0	0	0	0	0	2	2	13	2					Escherichia coli	4	BLEE CTX-M	Ertapenem 1gr IV every 24hrs x 7-14 days	Ertapenem	Gentamicin Maximum and minimum dose for 7-14 days	Levofloxacin 750 mg PO every 24 hrs x 7-14 days	0	0	0	Escherichia coli	BLEE	Ertapenem 1gr IV cada 24hrs x 7-14 días	Ertapenem	Gentamicin Maximum and minimum dose for 7-14 days	Levofloxacin 750 mg PO every 24 hrs x 7-14 days	0
301357688	2023-10-07	1932-07-07	091-03-00	91	0	0	0	2023-10-07 09:49:01	2023-10-09 15:22:41	2023-10-11 02:13:18	53.5609	88.4046	34.8437	[Stenotrophomonas maltophilia], 49h 48m, Gram negative Bacili	49h 48m	2024-05-24 18:18:36	NEGATIVE	----	00:00:00	0	0	0	0	0	1	2	50	1					Stenotrophomonas maltophilia	12	0	Consult	Consult	0	0	0	0	0	Stenotrophomonas maltophilia	0	Consulte a continuación las recomendaciones de tratamiento	Consult	Trimetoprima/sulfametoxazol + levofloxacina , falta dosis	Trimetoprima/sulfametoxazol + minociclina , falta dosis	0
301362914	2023-10-09	1958-09-23	065-00-16	65	0	0	0	2023-10-09 15:35:37	2023-10-10 07:57:02	2023-10-11 09:52:24	16.3569	42.2796	25.9228	[Klebsiella pneumoniae],13h 20m, bacilos Gram Negative	13h 20m	2024-05-24 18:20:27	NEGATIVE	----	00:00:00	0	0	0	0	0	1	2	13	1					Klebsiella pneumoniae	5	BLEE CTX-M	Ertapenem 1gr IV every 24hrs x 7-14 days	Ertapenem	Gentamicin (Maximum and minimum dose) for 7-14 days	Ciprofloxacina 400mg IV every 12h x 7-14 days	0	0	0	Klebsiella pneumoniae	BLEE CTX-M	Ertapenem 1gr IV every 24hrs x 7-14 days	Ertapenem	Gentamicin (Maximum and minimum dose) for 7-14 days	0	0
301365681	2023-10-10	1947-03-26	076-06-15	76	1	0	0	2023-10-10 14:39:36	2023-10-11 02:20:02	2023-10-11 12:54:58	11.6737	22.256	10.5823	[Escherichia coli], 10h 44m, Gram negative Bacili	10h 44m	2024-05-24 18:21:36	[Escherichia coli], 9h 54m, Gram-negative bacilli	9h 54m	00:00:00	0	0	0	0	0	2	2	10	2					Escherichia coli	4	BLEE CTX-M	Ertapenem 1gr IV every 24hrs x 7-14 days	Ertapenem	0	0	0	0	0	Escherichia coli	BLEE	Ertapenem 1gr IV every 24hrs x 7-14 days	Ertapenem	0	0	0
301376364	2023-10-14	1935-02-11	088-08-03	88	1	0	0	2023-10-14 15:44:01	2023-10-15 04:31:31	2023-10-16 06:37:15	12.7916	38.8873	26.0957	[Klebsiella aerogenes], 11h 28m, Gram negative Bacili	11h 28m	2024-05-24 18:28:12	[Klebsiella aerogenes], , 11h 18m, bacilos Gram negativos, ,	11h 18m	2024-05-24 18:28:12	NEGATIVE	----	45436.8	NEGATIVE	----	2	4	11	1					Klebsiella aerogenes	5	0	Cefepime 1-2g IV every 8-12h x 10-14 days	Cefepime	Ertapenem 1g IV 24h x 7-14d	Ciprofloxacin 400mg IV every 12h x 7-14d	Gentamicin (maximum and minimum dosage in combination therapy) x 7-14d	0	0	Klebsiella aerogenes	iAmpC	Cefepime 1-2g IV every 8-12h x 10-14 days	Cefepima	Ertapenem 1g IV every 24h x 7-14d	Ciprofloxacin 400mg IV every 12h x 7-14d	0
301415446	2023-11-01	1952-09-12	071-01-19	71	1	0	0	2023-11-01 19:56:31	2023-11-02 10:19:30	2023-11-03 07:20:00	14.383	35.3915	21.0085	[Escherichia coli], 11h 6m, Gram negative Bacili	11h 6m	2024-05-24 18:41:35	[Escherichia coli], 10h 46m, Gram-negative bacilli	10h 46m	00:00:00	0	0	0	0	0	2	2	11	2					Escherichia coli	4	0	Ceftriaxone 1-2g IV every 12h x 7-14 days	Ceftriaxone	Ceftazidime 2g IV every 12h x 7-14 days	Cefepime 1-2g IV every 8-12h x 10-14 days	Ampicilin/Sulbactam 3g IV every 6h x 7-14 days	Piperacilina /tazobactam 3,375 g IV every 6h x 7-14 days	0	Escherichia coli	0	Ceftriaxone 1-2 g IV every 12h x 7-14 days	Ceftriaxone	Ceftazidime 2g IV every 8h x 7-14 days	Cefepime 1-2g IV every 8-12h x 10-14 days	Piperacilina /tazobactam 3,375 g IV every 6h x 7-14 days
301416568	2023-11-02	1967-12-12	055-10-21	55	0	0	0	2023-11-02 10:00:51	2023-11-03 07:55:21	2023-11-04 06:48:53	21.9083	44.8004	22.8921	[Escherichia coli], 16h 39m, Gram negative Bacili	16h 39m	2024-05-24 18:43:34	[Escherichia coli], 18h 28m, Gram-negative bacilli	18h 28m	00:00:00	0	0	0	0	0	2	2	18	2					Escherichia coli	4	0	Ceftriaxone 1-2 g IV every 12h x 7-14 days	Ceftriaxone	Ceftazidime 2g IV every 8h x 7-14 days	Cefepime 1-2g IV every 8-12h x 10-14 days	Ampicilin/Sulbactam 3g IV every 6h x 7-14 days	Piperacilina /tazobactam 3,375 g IV every 6h x 7-14 days	0	Escherichia coli	0	Ceftriaxone 1-2 g IV every 12h x 7-14 days	Ceftriaxone	Ampicilin/Sulbactam 3g IV every 6h x 7-14 days	Cefepime 1-2g IV every 8-12h x 10-14 days	Piperacilina /tazobactam 3,375 g IV every 6h x 7-14 days
301424034	2023-11-05	1940-02-02	083-09-03	83	1	0	0	2023-11-05 16:32:52	2023-11-06 10:09:24	2023-11-08 08:54:29	17.6086	64.3602	46.7516	0	0	00:00:00	0	0	2024-05-24 18:44:48	[Staphylococcus haemolyticus], 15h 50m, Gram-positive cocci in clusters	15h 50m	45436.8	NEGATIVE	----	1	4	16	3					Staphylococcus epidermidis	12	mecA/C	Vancomycin IV 15-20 mg/kg/dose every 8-12 h initially (AUC dose) x 10-14 days	Vancomycin	Daptomicina 8-12 mg/kg/Q every 24h x 7-14 days	Linezolid 600 mg IV every 12 h x 7-14 days	0	0	0	Staphylococcus haemolyticus	0	Vancomycin IV 15-20 mg/kg/dose every 8-12 h initially (AUC dose) x 10-14 days	vancomycin	Daptomicina 8-12 mg/kg/Q every 24h x 7-14 days	Linezolid 600 mg IV every 12 h x 7-14 days	0
301426267	2023-11-06	1993-07-20	030-03-17	30	1	0	0	2023-11-06 13:56:29	2023-11-09 12:07:30	2023-11-11 11:59:17	70.1837	118.047	47.8629	Negative	----	2024-05-24 18:52:00	[Escherichia coli], [Streptococcus anginosus], Not recovery [Bacteroides fragilis], 24h 11m, Gram-negative bacilli and Gram-positive cocci in chains	24h 11m	2024-05-24 18:52:00	NEGATIVE	----	45436.8	[Streptococcus anginosus], 34h 25m, Gram-positive cocci in chains	34h 25m	1	4	24	2					Escherichia coli , Bacteroides fragilis, Streptococcus spp.	11	0	Ampicilin/Sulbactam 3 g IV every 6h x 7-14 days	Ampicilina/Sulbactam	Piperacilina /tazobactam 3,375 g IV every 6h x 7-14d	Ertapenem 1 g IV every 24h x 7-14d	Ceftriaxone 1-2 g IV 12h x 7-14 d + Metronidazole 500 mg IV every 6-8h x 7-14 d	0	0	Streptococcus anginosus, Escherichia coli	0	Ampicilin/Sulbactam 3 g IV 6h x 7-14d	Ampicilina/Sulbactam	Piperacilina /tazobactam 3,375 g IV 6h x 7-14d	Ertapenem 1 g IV 24h x 7-14d	0
301447599	2023-11-14	1930-09-04	093-02-10	93	1	0	0	2023-11-14 18:57:59	2023-11-15 09:46:46	2023-11-17 08:12:48	14.8128	61.2468	46.434	[Enterococcus faecalis], 13h 28m, Chain Gram positive coccus	13h 28m	2024-05-24 18:53:29	[Enterococcus faecalis], , 12h 27m, Gram-positive cocci in chainss,	12h 27m	2024-05-24 18:53:29	[Enterococcus faecalis], 13h 55m, Gram-positive cocci in chains	13h 55m	45436.8	[Enterococcus faecalis], 12h 17m, Gram-positive cocci in chains	12h 17m	4	4	12	4					Enterococcus faecalis	3	0	Penicilin G 24 MU IV every 24h x 7-14 days	Penicilin G	Ampicillin 1-2 g IV 4-6 h x 7-14 d	Vancomycin IV 15-20 mg/kg/dose every 8-12 h initially (dose AUC) x 10-14d	Linezolid 600 mg IV every 12h x 7-14d	0	0	Enterococcus faecalis	0	Penicilin G 24 MU IV 24h x 7-14d	Penicillin	Ampicilina 1-2 g IV 4-6 h x 7-14 d	Vancomycin IV 15-20 mg/kg/dosis 8-12 h inicialmente (dosis AUC)/10-14d	Linezolid 600 mg IV 12h x 7-14d
301447697	2023-11-15	1954-03-15	069-08-00	69	1	0	0	2023-11-15 01:48:14	2023-11-16 05:37:47	2023-11-17 08:16:14	27.8258	54.4667	26.6409	[Escherichia coli], 87h 14m, Gram negative Bacili	87h 14m	2024-05-24 18:54:56	[Escherichia coli], 22h 53m, Gram-negative bacilli	22h 53m	00:00:00	0	0	0	0	0	2	2	23	2					Escherichia coli	4	IMP	Ciprofloxacin 400 mg IV every 12h x 7-14 days	Ciprofloxacin	Gentamicin (Maximum and minimum dosage of gentamicin (in combination therapy/should not be used as monotherapy) x 7-14d	0	0	0	0	Escherichia coli	0	Gentamicina (Dosificación máxima y mínima de gentamicina (en terapia combinada/no debe usarse como monoterapia)/7-14d	Gentamicin	0	0	0
301457660	2023-11-18	1930-09-04	093-02-14	93	1	0	0	2023-11-18 10:36:34	2023-11-19 16:44:30	2023-11-22 06:46:03	30.1321	92.1579	62.0259	[Enterococcus faecalis], 20h 41m, Gram-positive cocci in pairs	20h 41m	2024-05-24 18:56:30	NEGATIVE	----	00:00:00	0	0	0	0	0	1	2	21	1					Enterococcus faecalis	3	0	Penicilin G 24 MU every IV 24h x 7-14 days	Penicilin G	Ampicillin 1-2 g IV every 4-6 h x 7-14 d	Vancomycin IV 15-20 mg/kg/dose 8-12 h initially (dose AUC) x 10-14d	Linezolid 600 mg IV every 12h x 7-14d	0	0	Enterococcus faecalis	0	Penicilin G 24 MU IV 24h/ 7-14d	Penicillin	Ampicilina 1-2 g IV 4-6 h x 7-14 d	Vancomycin IV 15-20 mg/kg/dosis 8-12 h inicialmente (dosis AUC) x 10-14d	Linezolid 600 mg IV 12h x 7-14d
301464514	2023-11-21	1975-10-31	048-00-21	48	0	0	0	2023-11-21 18:49:51	2023-11-22 18:09:45	2023-11-23 11:29:54	23.3317	40.6675	17.3357	Negative	----	2024-05-24 19:01:13	[Klebsiella pneumoniae], 28h 52m, Gram-negative bacilli	28h 52m	2024-05-24 19:01:13	NEGATIVE	----	45436.8	[Klebsiella pneumoniae], 19h 52m, Gram-negative bacilli	19h 52m	2	4	20	4					Klebsiella pneumoniae	5	BLEE CTX-M	Ertapenem 1gr IV every 24hrs x 7-14 days	Ertapenem	Gentamicin Maximum and minimum dosage of gentamicin (in combination therapy/not to be used as monotherapy) x 7-14 d	Ciprofloxacin 400mg IV every 12h x 7-14d	0	0	0	Klebsiella pneumoniae	BLEE CTX-M	Ertapenem 1gr IV cada 24hrs x 7-14 días	Ertapenem	Ciprofloxacina 400mg IV 12h/7-14d	0	0
301469566	2023-11-23	1997-02-05	026-09-18	26	0	0	0	2023-11-23 14:33:02	2023-11-24 07:52:54	2023-11-25 06:57:45	17.3313	40.4121	23.0809	[Salmonella typhi], 14h 44m, Gram negative Bacili	14h 44m	2024-05-24 19:02:25	[Salmonella typhi], 14h 33m, Gram-negative bacilli	14h 33m	2024-05-24 19:02:25	[Salmonella typhi], 15h 44m, Gram-negative bacilli	15h 44m	45436.8	[Salmonella typhi], 15h 24m, Gram-negative bacilli	15h 24m	4	4	15	2					Salmonella spp.	7	0	Ceftriaxone 2 g IV every 24h x 14 days	Ceftriaxone	Levofloxacina 750 mg VO/IV 24h x 14 d	Trimethoprim/sulfamethoxazole 8-10 mg/kg/day of TMP component divided every 8 h x 14 d	0	0	0	Salmonella typhi	0	Ceftriaxona 1-2g IV 12h x 7-14 d	Ceftriaxone	Levofloxacina 750 mg IV 24h/7-14 d	0	0
301466976	2023-11-22	1934-04-27	089-06-25	89	1	0	0	2023-11-22 16:07:20	2023-11-23 13:22:49	2023-11-24 11:22:48	21.2578	43.2578	22	[Pseudomonas aeruginosa], 17h 46m, Gram negative Bacili	17h 46m	2024-05-27 08:22:56	NEGATIVE	----	00:00:00	0	0	0	0	0	1	2	18	1					Pseudomonas aeruginosa	6	0	Ceftazidime 2 g IV every 8h x 7-14 days	Ceftazidime	Cefepime 1-2 g IV 8-12h x 10-14 d	Piperacillin-tazobactam 4.5 g IV every 6 h x 7-14 d	Meropenem 1-2 g IV ervy 8 h x 7-14 d	0	0	Pseudomonas aeruginosa	0	Ceftazidima 2 g IV 8 h x 7-14d	Ceftazidime	Cefepima 1-2 g IV 8-12h x 10-14 d	piperacilina-tazobactam 4,5 g IV cada 6 h x 7-14 d	Meropenem 1-2 g IV 8 h x 7-14 d
301469724	2023-11-23	1978-03-13	045-08-10	45	0	0	0	2023-11-23 14:52:27	2023-11-25 19:30:41	00:00:00	52.6374	98	45.3626	[Candida parapsilosis], 48h 46m, Yeast	48h 46m	2024-05-27 08:33:11	NEGATIVE	----	00:00:00	0	0	0	0	0	1	2	49	1					Candida parapsilosis	1	0	Fluconazole 800 mg (12 mg/kg) loading dose, then 400 mg IV/VO 24 h x 14 days after negative blood cultures	Fluconazole	Micafungin 100 mg IV 24h x 24h x after negative blood cultures	0	0	0	0	Candida parapsilosis	0	Fluconazol 800 mg (12 mg/kg) dosis de carga, luego 400 mg IV/VO 24 h/14d después de hemocultivos negativos	Fluconazole	Micafungina 100 mg IV 24h/14d después de hemocultivos negativos	0	0
301479018	2023-11-28	1938-04-07	085-07-21	85	0	0	0	2023-11-28 06:56:05	2023-11-29 00:47:48	2023-11-30 10:58:30	17.862	52.0404	34.1784	[Klebsiella pneumoniae],16h 30m, Gram negative Bacili,	16h 30m	2024-05-27 08:36:07	[Klebsiella pneumoniae], 14h 27m, Gram-negative bacilli	14h 27m	00:00:00	0	0	0	0	0	2	2	14	2					Klebsiella pneumoniae, Candida tropicalis	11	0	Consult	Consult	Ceftriaxone 1-2 g IV every 12 h x 7-14 d	Ampicilin/Sulbactam 3 g (2 g amp/1 g sulb) IV every 6 h x 7 -14 d	Ceftazidime 2 g IV every 8 h x 7-14 d	Caspofungin 70 mg IV on day 1, then 50 mg IV 24 h x 14d after negative blood cultures	Fluconazole loading dose of 800 mg and then 400 mg IV/VO at 24h x 14d after negative blood cultures	Klebsiella pneumoniae	0	Consulte a continuación las recomendaciones de tratamiento	Consult	Ceftriaxona 1-2 g IV cada 12 h x 7-14 d	Ampicilin/Sulbactam 3 g (2 g amp/1 g sulb) IV 6 h x 7 -14 d	Caspofungin 70 mg IV el día 1, luego 50 mg IV 24 h/14d después de hemocultivos negativos
301481758	2023-11-28	2011-04-08	012-07-20	12	0	0	0	2023-11-29 13:16:52	2023-11-30 15:16:25	2023-12-01 10:53:00	25.9924	45.6021	19.6097	[Salmonella enterica] grupo D, 2h 7m, Gram negative Bacili	2h 7m	2024-05-27 08:40:30	[Salmonella enterica]D-group, 2h 7m, Gram-negative bacilli	2h 7m	00:00:00	0	0	0	0	0	2	2	2	1					Salmonella spp.	7	0	Ceftriaxone (pediatric dose) x 7-14 days	Ceftriaxone	Trimethoprim/sulfamethoxazole pediatric dosage x14 d	Levofloxacin pediatric dosed with caution for 14d	0	0	0	Salmonella enterica grupo D	0	Ceftriaxona pediátrica dosificada durante 7-14 d	Ceftriaxone	Trimetoprima/sulfametoxazol , no especifica dosis	ampicillin/sulbactam IV (no especifica dosis)	aztreonam (no especifica dosis)
301556130	2024-01-02	1942-11-02	081-02-00	81	0	0	0	2024-01-02 09:09:14	2024-01-03 00:39:11	2024-01-04 09:24:57	15.4992	48.262	32.7628	[Escherichia coli], 13h 31m, Gram negative Bacili,	13h 31m	2024-01-03 00:03:31	NEGATIVE	----	00:00:00	0	0	0	0	0	1	2	13	1					Escherichia coli	4	0	Ceftriaxone 1-2 g IV every 12h x 7-14 days	Ceftriaxone	Ceftazidime 2 g IV cada 8 h x 7-14d	Cefepime 1-2 g IV every 8-12 h x 10-14 d	Ampicilin/Sulbactam 3g IV every 6h x 7-14d	Piperacillin /tazobactam 3.375 g IV every 6h x 7-14d	0	Escherichia coli	0	Ceftriaxona 1-2 g IV cada 12h x 7-14 d	Ceftriaxone	Ampicilin/Sulbactam 3g IV 6h/7-14d	Ceftazidima 2 g IV cada 8 h x 7-14d	Cefepima 1-2 g IV cada 8-12 h x 10-14 d
301577745	2024-01-10	1949-05-26	074-07-15	74	0	0	0	2024-01-10 13:13:44	2024-01-12 07:45:15	2024-01-13 13:16:58	42.5254	72.054	29.5286	[Escherichia coli], 39h 2m, Gram negative Bacili	39h 2m	2024-01-12 09:27:48	NEGATIVE	----	2024-01-12 09:27:48	NEGATIVE	----	45303.4	NEGATIVE	----	1	4	39	1					Escherichia coli	4	BLEE CTX-M	Ertapenem 1gr IV every 24hrs x 7-14 days	Ertapenem	Gentamicin Maximum and minimum dosage of gentamicin (in combination therapy/must not be used as monotherapy) x 7-14 days	Levofloxacin 750 mg IV every 24h x 7-14 d	0	0	0	Escherichia coli	BLEE CTX-M	Ertapenem 1gr IV cada 24hrs x 7-14 días	Ertapenem	Meropenem 1-2 g IV cada 8 h x 7-14 d	0	0
301599716	2024-01-18	1945-04-11	078-09-07	78	1	0	0	2024-01-18 18:28:53	2024-01-19 07:47:50	2024-01-20 10:43:55	13.3158	40.2505	26.9347	[Klebsiella pneumoniae], 7h 42m, Gram negative Bacili	7h 42m	2024-01-19 03:20:48	[Klebsiella pneumoniae], 8h 22m, Gram-negative bacilli	8h 22m	2024-01-19 02:51:00	[Klebsiella pneumoniae], 7h 52m, Gram-negative bacilli	7h 52m	45310.1	[Klebsiella pneumoniae], 8h 21m, Gram-negative bacilli	8h 21m	1	4	8	1					Klebsiella pneumoniae	5	BLEE CTX-M	Ertapenem 1gr IV every 24hrs x 7-14 days	Ertapenem	Gentamicin Maximum and minimum dosage of gentamicin (in combination therapy/must not be used as monotherapy) x 7-14 days	Ciprofloxacin 400mg IV every12h x 7-14d	0	0	0	Klebsiella pneumoniae	BLEE CTX-M	Ertapenem 1gr IV cada 24hrs x 7-14 días	Ertapenem	Meropenem 1-2 g IV cada 8 h/ 7-14 d	Gentamicina Dosificación máxima y mínima de gentamicina (en terapia combinada/no debe usarse como monoterapia)/ 7 a 14 d	0
301608839	2024-01-22	1998-06-05	025-07-17	25	0	0	0	2024-01-22 20:05:52	2024-01-23 12:50:58	2024-01-24 11:57:15	16.7517	39.8565	23.1047	Negative	----	2024-01-23 11:32:50	[Salmonella enterica] B-group, 15h 0m, Gram-negative bacilli	15h 0m	00:00:00	0	0	0	0	0	1	2	15	2					Salmonella spp.	7	0	Ceftriaxone 2 g IV every 24h x 14 days	Ceftriaxone	Levofloxacin 750 mg VO/IV every 24h x 14 d	Trimethoprim/sulfamethoxazole 8-10 mg/kg/day TMP component divided every 8 h x 14 d	0	0	0	Salmonella Enterica grupo B	0	Ceftriaxona 2 g IV cada 24 h/14 d	Ceftriaxone	Levofloxacina 750 mg VO/IV 24h x14 d	Trimetoprima/sulfametoxazol 8-10 mg/kg/día del componente TMP dividido cada 8 h/14 d	0
301624595	2024-01-27	1972-03-05	051-10-22	51	0	0	0	2024-01-27 20:11:44	2024-01-28 12:42:08	2024-01-29 10:57:24	16.5066	38.7612	22.2546	[Salmonella typhi], 14h 16m, Gram negative Bacili	14h 16m	2024-01-28 13:11:48	[Salmonella typhi], 19h 51m, Gram-negative bacilli	19h 51m	00:00:00	0	0	0	0	0	1	2	14	1					Salmonella spp.	7	0	Ceftriaxone 2 g IV every 24h x 14 days	Ceftriaxone	Levofloxacin 750 mg VO/IV every 24h x 14 d	Trimethoprim/sulfamethoxazole 8-10 mg/kg/day TMP component divided every 8 h x 14 d	0	0	0	Salmonella typhi	0	Ceftriaxona 2g IV cada 24 h x 14 d	Ceftriaxone	Trimetoprima/sulfametoxazol 8-10 mg/kg/día del componente TMP dividido cada 8h x 14 días	Meropenem 1-2 g IV cada 8 h x 14 d	0
301625031	2024-01-28	1930-05-25	093-08-03	93	0	0	0	2024-01-28 13:56:05	2024-01-30 03:44:15	2024-01-31 07:20:26	37.8028	65.4058	27.603	Negative	----	2024-01-30 01:19:48	[Escherichia coli], 35h 15m, Gram-negative bacilli	35h 15m	2024-01-30 05:09:51	NEGATIVE	----	45321.2	NEGATIVE	----	1	4	35	2					Escherichia coli	4	0	Ceftriaxone 1-2 g IV every 12 h x 7-14 days	Ceftriaxone	Ampicilin/Sulbactam 3g (2 g amp/1 g sulb) IV every 6 h x 7-14 d	Ceftazidime 2 g IV every 8 h x 7-14d	Cefepime 1-2 g IV every 8-12h x 10-14 d	Piperacillin /tazobactam 3.375 g IV every 6h x 7-14d	Ertapenem 1 g IV every 24h x 7-14 d	Escherichia coli	0	Ceftriaxona 1-2 g IV cada 12 h x 7-14 d	Ceftriaxone	Ceftazidima 2g IV 8h/7-14d	Cefepima 1-2 g IV cada 8-12 h/10-14 d	Piperacilina /tazobactam 3,375 g IV 6h/ 7-14d
301627628	2024-01-29	1924-03-12	099-10-17	99	0	0	0	2024-01-29 17:15:38	00:00:00	2024-01-31 12:11:14	16.8767	42.9269	26.0502	[Staphylococcus aureus], 13h 16m, Gram-positive cocci in clusters	13h 16m	2024-01-30 08:18:02	[Staphylococcus aureus], 12h 46m, Gram-positive cocci in clusters	12h 46m	00:00:00	0	0	0	0	0	2	2	13	2					Staphylococcus aureus	9	Meticilina Resistente	Vancomycin IV 15-20 mg/kg/dose every 8-12 h initially (AUC dose) x 10-14 days	vancomycin	Linezolid 600 mg IV every 12 h x 7-14 d	0	0	0	0	Staphylococcus aureus	0	Vancomycin IV 4 15-20 mg/kg/dosis cada 8-12h inicialmente (dosis AUC) durante 10-14 d + Ertapenem 1 g IV cada 24 h/7 -14 d	Vancomycin	Vancomycin IV 15-20 mg/kg/dosis cada 8-12 h inicialmente (dosis AUC) durante 10-14 d + Meropenem 2 g IV cada 8 h/7-14d	Linezolid 600 mg IV cada 12 h + Ertapenem 1g IV cada 24/7-14d	0
301633490	2024-01-31	1971-09-20	052-04-10	52	0	0	0	2024-01-31 16:11:53	2024-02-01 05:02:23	2024-02-01 19:45:56	12.8416	27.5675	14.7258	0	0	00:00:00	0	0	2024-02-01 02:33:14	[Klebsiella aerogenes], 9h 9m, Gram-negative bacilli	9h 9m	45324.5	0	0	1	2	9	1					Klebsiella aerogenes	5	KPC	Ciprofloxacin 400 mg IV every 12 h x 7-14 days	Ciprofloxacin	Levofloxacina 750 mg IV every 24h x 7-14 d	Gentamicin Maximum and minimum dosage of gentamicin (in combination therapy/not to be used as monotherapy) x 7 to 14d	0	0	0	Klebsiella aerogenes	KPC	Ciprofloxacina 400 mg IV cada 12 h x 7-14d	Ciprofloxacin	Levofloxacina 750 mg IV 24h x 7-14 d	Gentamicina Dosificación máxima y mínima de gentamicina (en terapia combinada/no debe usarse como monoterapia) x 7 a 14d	0
301629739	2024-01-30	1968-04-24	055-09-06	55	1	0	0	2024-01-30 13:19:37	2024-01-31 05:34:40	2024-02-02 06:28:15	16.2507	65.1439	48.8932	Negative	----	2024-02-02 08:22:47	NEGATIVE	----	2024-02-02 08:22:47	NEGATIVE	----	45322.1	[Escherichia coli], 12h 33m, Gram-negative bacilli	12h 33m	1	4	13	4					Escherichia coli	4	BLEE CTX-M	Ertapenem 1gr IV every 24hrs x 7-14 days	Ertapenem	Meropenem 1-2 g IV every 8 h x 7-14 d	Gentamicin Maximum and minimum dosage of gentamicin (in combination therapy/not to be used as monotherapy) x 7 to 14 d	Levofloxacin 750 mg IV every 24 h x 7-14 d	Ciprofloxacin 400 mg IV every 12 h x 7-14 d	0	Escherichia coli	0	Ertapenem 1gr IV cada 24hrs x 7-14 días	Ertapenem	Meropenem 1-2 g IV cada 8 h x 7-14 d	Levofloxacina 750 mg IV cada 24 h x 7-14 d	Ciprofloxacin 400 mg IV cada 12 h x 7 a 14 d
301645659	2024-02-05	1959-08-18	064-05-18	64	1	0	0	2024-02-05 13:22:32	2024-02-06 09:30:50	2024-02-07 09:46:21	20.1383	44.3969	24.2585	[Escherichia coli], 15h 25m, Gram negative Bacili	15h 25m	2024-02-06 06:57:34	[Escherichia coli], 15h 5m, Gram-negative bacilli	15h 5m	00:00:00	0	0	0	0	0	2	2	15	2					Escherichia coli	4	BLEE CTX-M	Ertapenem 1gr IV every 24hrs x 7-14 days	Ertapenem	Meropenem 1-2 g IV every 8 h x 7-14 d	Gentamicin Maximum and minimum dosage of gentamicin (in combination therapy/not to be used as monotherapy) x 7 to 14 d	Levofloxacin 750 mg IV every 24 h x 7-14 d	Ciprofloxacin 400 mg IV every 12 h x 7-14 d	0	Escherichia coli	BLEE CTX-M	Ertapenem 1g IV cada 24hrs x 7-14 días	Ertapenem	Meropenem 1-2 g IV cada 8 h x 7-14 d	Gentamicina Dosificación máxima y mínima de gentamicina (en terapia combinada/no debe usarse como monoterapia) x 7 a 14 d	0
301654038	2024-02-08	1965-10-01	058-04-07	58	1	0	0	2024-02-08 13:23:29	2024-02-09 02:12:09	2024-02-10 06:38:13	12.8112	41.2456	28.4344	[Enterobacter hormaechei], 17h 27m, Gram negative Bacili	17h 27m	2024-02-09 01:27:33	[Enterobacter hormaechei], 9h 57m, Gram-negative bacilli	9h 57m	00:00:00	0	0	0	0	0	2	2	10	2					Complejo Enterobacter cloacae	2	0	Cefepime 1-2g IV every 8-12h x 10-14d	Cefepime	Ertapenem 1g IV 24h x 7-14d	Gentamicin Maximum and minimum dosage of gentamicin (in combination therapy/not to be used as monotherapy) x 7 to 14 d	0	0	0	Enterobacter hormaechei	iAmpC	Cefepima 1-2g IV 8-12h x 10-14d	Cefepima	Ertapenem 1g IV 24h x 7-14d	Meropenem 1-2 g IV cada 8 h x 14 d	Ciprofloxacin 400 mg IV cada 12 h x 7 a 14 d
301660986	2024-02-10	1972-03-11	051-10-30	51	1	0	0	2024-02-10 23:42:08	2024-02-12 06:34:46	2024-02-13 07:23:54	30.8774	55.6963	24.8188	Negative	----	2024-02-12 10:01:38	NEGATIVE	----	2024-02-12 10:01:38	NEGATIVE	----	45334.2	[Escherichia coli], 28h 46m, Gram-negative bacilli	28h 46m	1	4	29	4					Escherichia coli	4	0	Ceftriaxone 1-2 g IV every 12 h x 7-14 days	Ceftriaxone	Ampicilin/Sulbactam 3g (2 g amp/1 g sulb) IV every 6 h x 7 -14 d	Ceftazidime 2 g IV every 8 h x 7-14 d	Cefepime 1-2 g IV every 8-12 h x 10-14 d	Piperacillin /tazobactam 3.375 g IV 6h x 7-14d	Ertapenem 1 g IV every 24 h x 7-14 d	Escherichia coli	0	Ceftriaxona 1-2 g IV cada 12 h x 7-14 d	Ceftriaxone	Ceftazidima 2g IV 8h x 7-14d	Cefepima 1-2 g IV cada 8-12 h x 10-14 d	Piperacilina /tazobactam 3,375 g IV 6h x 7-14d
301662593	2024-02-12	1966-10-21	057-03-22	57	1	0	0	2024-02-12 06:18:19	2024-02-12 19:20:39	2024-02-14 06:59:57	13.0388	48.694	35.6552	[Escherichia coli], 11h 47m, Gram negative Bacili	11h 47m	2024-02-12 17:41:51	[Escherichia coli], 11h 7m, Gram-negative bacilli	11h 7m	00:00:00	0	0	0	0	0	2	2	11	2					Escherichia coli	4	BLEE CTX-M	Ertapenem 1gr IV every 24hrs x 7-14 days	Ertapenem	Gentamicin Maximum and minimum dosage of gentamicin (in combination therapy/not to be used as monotherapy) x 7 to 14 d	Levofloxacin 750 mg IV every 24h x 7-14 d	0	0	0	Escherichia coli	BLEE CTX-M	Ertapenem 1 g IV cada 24 h x 7-14 d	Ertapenem	Meropenem 1-2 g IV cada 8 h x 7-14 d	0	0
301673613	2024-02-15	1944-09-07	079-05-08	79	1	0	0	2024-02-15 15:46:27	2024-02-16 07:45:36	2024-02-17 13:31:04	15.9858	45.7437	29.7579	[Streptococcus pneumoniae], 12h 35m, Gram-positive cocci in chains	12h 35m	2024-02-16 06:57:30	[Streptococcus pneumoniae], 13h 26m, Gram-positive cocci in pairs and chains	13h 26m	00:00:00	0	0	0	0	0	2	2	13	1					Streptococcus pneumoniae	10	0	Ceftriaxone 1-2 g IV every 12 h x 7-14 days	Ceftriaxone	Vancomycin IV 15-20 mg/kg/dose every 8-12 h initially (AUC dose) x 10-14 d	Linezolid 600 mg IV every 12 h x 7-14d	0	0	0	Streptococcus pneumoniae	0	Vancomycin IV 15-20 mg/kg/dosis cada 8-12 h inicialmente (dosis AUC) x 10-14 d	Vancomycin	Linezolid 600 mg IV 12 h/ 7-14d	Levofloxacina 750 mg IV cada 24 h x 7-14 d	0
301698472	2024-02-25	1978-07-06	045-07-19	45	0	0	0	2024-02-25 11:24:18	2024-02-26 05:25:40	2024-02-27 11:14:17	18.023	47.833	29.8101	[Acinetobacter baumannii complex], [Staphylococcus hominis], 12h 27m, Gram negative Bacili, Gram-positive cocci in pairs	12h 27m	2024-02-26 06:28:57	[Acinetobacter baumannii complex], [Staphylococcus hominis], 16h 36m, Gram-positive cocci in clusters	16h 36m	2024-02-26 06:40:58	NEGATIVE	----	45348.3	NEGATIVE	----	2	2	12	1					Acinetobacter baumannii , Staphylococcus spp	12	0	Ampicillin/Sulbactam 9 g (6 g amp/3 g sulb) IV every 8h x 7-14 days	Ampicillin/Sulbactam	Cefepime 1-2 g IV every 8-12 h x 10-14 d	Cefazolin 2 g IV every 8h x 7 to 14 d + Levofloxacin 50 mg IV every 24 h x 7-14 d	Vancomycin IV 15-20 mg/kg/dose every 8-12 h initially (AUC dose)x 10-14 d + Levofloxacin 50 mg IV every 24 h x 7-14 d	0	0	Acinetobacter baumannii + Staphylococcus hominis	0	Consulte a continuación las recomendaciones de tratamiento	Consult	Ampicilin/Sulbactam 9 g (6 g amp/3 g sulb) IV 8h x 7-14d + Vancomycin IV 15-20 mg/kg/dosis cada 8-12 h inicialmente (dosis AUC)x 10-14 d	0	0
301714483	2024-03-02	1980-09-13	043-05-19	43	0	0	0	2024-03-02 08:32:47	2024-03-02 22:00:48	2024-03-04 08:54:33	13.4669	48.3628	34.8959	[Escherichia coli], 12h 17m, Gram negative Bacili	12h 17m	2024-03-02 19:42:30	[Escherichia coli], 10h 57m, Gram-negative bacilli	10h 57m	2024-03-02 21:01:56	[Escherichia coli], 12h 18m, Gram-negative bacilli	12h 18m	45353.8	[Escherichia coli], 11h 37m, Gram-negative bacilli	11h 37m	4	4	11	2					Escherichia coli	4	0	Ceftriaxone 1-2 g IV every 12 h x 7-14 days	Ceftriaxone	Ampicilin/Sulbactam 3g (2 g amp/1 g sulb) IV every 6h x 7-14 d	Ceftazidime 2 g IV every 8 h x 7-14 d	Cefepime 1-2 g IV every 8-12 h x 10-14 d	Piperacillin/tazobactam 3.375 g IV every 6 h x 7-14 d	Ertapenem 1 g IV every 24 h x 7-14 d	Escherichia coli	0	Ceftriaxona 1-2 g IV cada 12 h x 7-14 d	Ceftriaxone	Ampicilin/Sulbactam 3g (2 g amp/1 g sulb) IV cada 6 h x 7 a 14 d	Cefepima 1-2 g IV cada 8-12 h x 10-14 d	Piperacilina/tazobactam 3,375 g IV cada 6 h x 7-14 d
301722294	2024-03-05	2024-03-03	000-00-02	0	1	0	0	2024-03-05 13:14:38	2024-03-06 08:26:22	2024-03-07 13:15:56	19.1956	48.0218	28.8261	[Staphylococcus haemolyticus], [Acinetobacter baumannii complex], * There was no development of [Staphylococcus aureus], 17h 30m, Gram negative Bacili y 31 / 5,000 Gram-positive cocci in clusters	17h 30m	2024-03-06 08:58:14	NEGATIVE	----	00:00:00	0	0	0	0	0	1	2	18	1					Staphylococcus aureus , Staphylococcus epidermidis , Acinetobacter baumannii	11	mecA/C , MREJ , IMP	Consult	Consult	Ampicilin/Sulbactam IV + Vancomycin IV	Ampicilin/Sulbactam IV + Linezolid	0	0	0	Staphylococcus haemolyticus + Acinetobacter baumannii complex	Resistencia Carbapemasas	Consulte a continuación las recomendaciones de tratamiento	Consult	Ampicilin/Sulbactam Dosis pediátrica + Vancomycin IV Dosis pediátrica x 7-14 d	Ampicilin/Sulbactam Dosis pediátrica + Linezolid Dosis pediátrica x 7-14 d	0
301732244	2024-03-09	1962-10-14	061-04-26	61	0	0	0	2024-03-09 10:57:18	2024-03-10 02:54:55	2024-03-11 11:39:14	15.9604	48.6989	32.7385	[Salmonella enterica] grupo B, 11h 45m, Gram negative Bacili	11h 45m	2024-03-10 00:01:34	[Salmonella enterica]B-group, 10h 55m, Gram-negative bacilli	10h 55m	00:00:00	0	0	0	0	0	2	2	11	2					Salmonella spp.	7	0	Ceftriaxone 2 g IV every 24 h x 14 days	Ceftriaxone	Levofloxacin 750 mg VO/IV every 24 h x 14 d	Trimethoprim/sulfamethoxazole 8-10 mg/kg/day TMP component divided every 8h x 14 d	0	0	0	Salmonella enterica grupo B	0	Ceftriaxona 2 g IV cada 24 h x 14 d	Ceftriaxone	Levofloxacina 750 mg VO/IV cada 24 h x 14 d	Trimetoprima/sulfametoxazol 8-10 mg/kg/día del componente TMP dividido cada 8h x 14 d	Meropenem 1-2 g IV cada 8 h x 14 d
301733788	2024-03-09	1936-04-02	087-11-07	87	0	0	0	2024-03-09 14:02:53	2024-03-10 15:51:00	2024-03-12 11:31:54	25.802	69.4836	43.6816	[Enterococcus faecalis], [Staphylococcus hominis], 16h 40m, Gram-positive cocci in clusters and chains	16h 40m	2024-03-10 07:31:21	[Staphylococcus hominis], 17h 20m, Gram-positive cocci in clusters	17h 20m	2024-03-10 09:31:14	[Staphylococcus epidermidis], 19h 20m, Gram-positive cocci clusters	19h 20m	45361.7	NEGATIVE	----	1	4	17	1					Enterococcus faecalis , Staphylococcus epidermidis	11	mecA/C	Penicilin G 24 MU IV every 24h x 7-14 days	Penicilin G	Vancomycin IV 15-20 mg/kg/dose every 8-12 h initially (AUC dose) x 10-14 d	Linezolid 600 mg IV 12 h x 7-14d	0	0	0	Enterococcus faecalis , Staphylococcus hominis	0	Vancomycin IV 15-20 mg/kg/dosis cada 8-12 h inicialmente (dosis AUC) x 10-14 d	Vancomycin	Linezolid 600 mg IV cada 12 h x 7-14 d	0	0
301741171	2024-03-12	1945-12-22	078-02-21	78	1	0	0	2024-03-12 15:26:50	2024-03-13 07:25:24	2024-03-14 12:16:22	15.9762	44.8256	28.8495	Negative	----	2024-03-13 08:04:26	NEGATIVE	----	2024-03-13 04:22:59	[Klebsiella pneumoniae], [Streptococcus parasanguinis], 12h 49m, Gram-negative bacilli and Gram-positive cocci in pairs	12h 49m	45364.3	NEGATIVE	----	1	4	13	3					Streptococcus spp. , Klebsiella pneumoniae	11	0	Ceftriaxone 1-2 g IV every 12 h x 7-14 days	Ceftriaxone	Ampicilin/Sulbactam 3g (2 g amp/1 g sulb) IV every 6 h x 7 to 14 d	Piperacilina/tazobactam 3,375 g IV cada 6 h x 7-14 d	Ceftazidime 2 g IV every 8 h x 7-14 d	Cefepime 1-2 g IV every 8-12 h x 10-14 d	0	Streptococcus parasanguinis, Klebsiella pneumoniae	0	Ceftriaxona 1-2 g IV cada 12 h x 7-14 d + Vancomycin IV 15-20 mg/kg/dosis cada 8-12 h inicialmente (dosis AUC) x 10-14 d	Ceftriaxone	Ceftriaxona 1-2 g IV cada 12 horas + Linezolid 600 mg IV cada 12 h x 7 a 14 d	Ampicilin/Sulbactam 3g (2 g amp/1 g sulb) IV Q6H 8 horas x 7 a 14 d + Vancomycin IV 15-20 mg/kg/dosis cada 8-12 h inicialmente (dosis AUC)x 10-14 d	Piperacilina/tazobactam 3,375 g IV Q6H 8 h x 7 a 14d + Vancomycin IV 15-20 mg/kg/dosis cada 8-12 h inicialmente (dosis AUC) x 10-14 d
301757256	2024-03-18	1959-08-18	064-07-00	64	1	0	0	2024-03-18 17:31:25	2024-03-19 07:57:49	2024-03-20 06:38:45	14.4401	37.1223	22.6823	[Escherichia coli], 11h 3m, Gram negative Bacili,	11h 3m	2024-03-19 08:25:40	[Escherichia coli], 33h 39m, Gram-negative bacilli	33h 39m	00:00:00	0	0	0	0	0	2	2	11	1					Escherichia coli	4	BLEE CTX-M	Ertapenem 1g IV every 24h x 7-14 days	Ertapenem	Gentamicin (Maximum and minimum dosage of gentamicin (in combination therapy/should not be used as monotherapy) x 7-14d	Levofloxacin 750 mg IV every 24h x 7-14 d	0	0	0	Escherichia coli	BLEE CTX-M	Ertapenem 1 g IV cada 24 h x 7-14 d	Ertapenem	Meropenem 1-2 g IV cada 8 h x 7-14 d	Gentamicina (Dosificación máxima y mínima de gentamicina (en terapia combinada/no debe usarse como monoterapia)x 7-14d	0
301758951	2024-03-19	2011-03-26	012-11-24	12	1	0	0	2024-03-19 09:54:42	2024-03-19 23:21:58	2024-03-21 06:30:17	13.4545	44.5931	31.1386	[Pseudomonas aeruginosa], 10h 29m, Gram negative Bacili	10h 29m	2024-03-20 00:29:03	NEGATIVE	----	2024-03-19 20:31:27	[Pseudomonas aeruginosa], 10h 29m, Gram-negative bacilli	10h 29m	45371	NEGATIVE	----	2	4	10	1					Pseudomonas aeruginosa	6	0	Cefepime (pediatric dose) x 7-14d	Cefepime	Piperacilina /tazobactam (Pediatric Dose) x 7-14d	Meropenem (Pediatric Dose) x 7-14d	0	0	0	Pseudomonas aeruginosa	0	Cefepima (dosis pediatrica) x 7-14d	Cefepima	Piperacilina /tazobactam (Dosis pediátrica) x 7-14d	Meropenem (Dosis pediátrica) x 7-14d	0
301772496	2024-03-23	1935-08-18	088-07-05	88	1	0	0	2024-03-23 20:05:37	2024-03-25 09:03:08	2024-03-26 21:51:59	36.9586	73.7728	36.8142	Negative	----	2024-03-25 09:29:57	NEGATIVE	----	2024-03-25 09:29:57	NEGATIVE	----	45376.2	[Streptococcus agalactiae], 10h 15m, Gram-positive cocci in chains	10h 15m	1	4	10	4					Streptococcus agalactiae	10	0	Penicilin G 24 MU IV every 24h x 7-14 days	Penicilin G	Ceftriaxone 1-2 g IV every 12 h x 7-14 d	Vancomycin IV 15-20 mg/kg/dose 8-12 h initially (AUC dose) x 10-14d	0	0	0	Streptococcu s agalactiae	0	Penicilin G 24 MU IV 24h x 7-14d	Penicillin	Vancomycin IV 15-20 mg/kg/dosis 8-12 h inicialmente (dosis AUC)/10-14d	0	0
301804632	2024-04-07	2016-06-15	007-09-22	7	0	0	0	2024-04-07 18:35:31	2024-04-08 10:50:04	2024-04-09 10:41:37	16.2426	40.1016	23.859	Negative	----	2024-04-08 09:00:32	[Streptococcus pneumoniae], 13h 31m, Gram-positive cocci in chains	13h 31m	00:00:00	0	0	0	0	0	1	2	14	2					Streptococcus pneumoniae	10	0	Penicilin G (pediatric dose) x 7-14 days	Penicilin G	Ceftriaxona (Pediatric dose) x 7-14d	Vancomycin (Pediatric dose) x 7-14d	Linezolid (Pediatric dose) x 7-14d	0	0	Streptococcus pneumoniae	0	Vancomycin IV (Dosis pediatrica) x 7-14d	Vancomycin	Linezolid (Dosis pediatrica) x 7-14d	0	0
301810639	2024-04-09	1992-12-07	031-04-02	31	1	0	0	2024-04-09 15:55:39	00:00:00	2024-04-12 06:57:17	13.8334	63.0271	49.1938	[Staphylococcus aureus], 10h 57m, Gram-positive cocci in clusters	10h 57m	2024-05-27 12:55:41	NEGATIVE	----	00:00:00	0	0	0	0	0	1	2	11	1					Staphylococcus aureus	9	0	Cefazolin 2g IV every 8 h x 7-14 days	Cefazolin	Vancomycin IV 15-20 mg/kg/dose every 8-12 h initially (AUC dose) x 10-14 d	Linezolid 600 mg IV every 12 h x 7-14d	0	0	0	Staphylococcus aureus	0	Cefazolina 2g IV cada 8 h x 7-14d	Cefazolina	Vancomycin IV 15-20 mg/kg/dosis cada 8-12 h inicialmente (dosis AUC) x 10-14 d	Linezolid 600 mg IV 12 h/ 7-14d	0
301813309	2024-04-10	1948-07-08	075-09-02	75	1	0	0	2024-04-10 14:11:14	2024-04-11 05:15:04	2024-04-12 12:04:47	15.0638	45.8923	30.8285	[Klebsiella oxytoca], [Escherichia coli] (1), [Escherichia coli] (2), , 8h 16m, Gram negative Bacili	8h 16m	2024-04-11 00:41:44	[Klebsiella oxytoca], [Escherichia coli] (1), [Escherichia coli] (2), 8h 36m, Gram-negative bacilli	8h 36m	00:00:00	0	0	0	0	0	2	2	8	1					Escherichia coli , Klebsiella oxytoca	11	BLEE CTX-M	Ertapenem 1 g IV every 24 h x 7-14 days	Ertapenem	Meropenem 1-2 g IV every 8 h x 7-14 d	Gentamicin Maximum and minimum dosage of gentamicin (in combination therapy/not to be used as monotherapy) x 7 - 14d	Levofloxacin 750 mg IV every 24 h x 7-14 d	0	0	Escherichia coli , Klebsiella oxytoca	BLEE CTX-M	Ertapenem 1 g IV cada 24 h x 7-14d	Ertapenem	Meropenem 1-2 g IV cada 8 h x 7-14 d	Gentamicina Dosificación máxima y mínima de gentamicina (en terapia combinada/no debe usarse como monoterapia) x 7 - 14d	0
301831314	2024-04-17	2024-03-11	000-01-06	0	1	0	0	2024-04-17 08:14:20	2024-04-17 19:00:35	2024-04-19 10:48:13	10.771	50.5647	39.7938	[Klebsiella aerogenes], 8h 27m, Gram negative Bacili	8h 27m	2024-04-17 19:38:25	Not applicable	----	2024-04-17 19:38:25	[Klebsiella aerogenes], ----, Gram-negative bacilli	----	45399.8	Not applicable	----	2	4	8	1					Klebsiella aerogenes	5	0	Cefepime (pediatric dose) x 7-14d	Cefepime	Ertapenem (Pediatric dosage) x 7-14d	0	0	0	0	Klebsiella aerogenes	iAmpC	Cefepima (dosis pediatrica) x 7-14d	Cefepima	Ertapenem (dosis pediatrica) x 7-14d	Meropenem (Dosis pediátrica) x 7-14d	0
301833795	2024-04-18	1953-11-02	070-05-16	70	0	0	0	2024-04-18 05:51:41	2024-04-18 22:07:48	2024-04-20 06:58:36	16.2687	49.1152	32.8466	[Serratia marcescens], 12h 23m, Gram negative Bacili	12h 23m	2024-04-18 19:37:58	[Serratia marcescens], 13h 43m, Gram-negative bacilli	13h 43m	00:00:00	0	0	0	0	0	2	2	13	1					Serratia marcescens	8	0	Ceftriaxone 1-2 g IV every 12 h x 7-14 days	Ceftriaxone	Ceftazidime 2 g IV every 8 h x 7-14 d	Cefepime 1-2 g IV every 8-12 h x 10-14 d	Ertapenem 1 g IV every 24 h x 7-14 d	Meropenem 1-2 g IV every 8 h x 7-14 d	Ciprofloxacin 400 mg IV every 12 h x 7-14 d	Serratia marcescens	iAmpC	Ceftriaxona 1-2 g IV cada 12 h x 7-14 d	Ceftriaxone	Ceftazidima 2 g IV cada 8 h x 7-14 d	Cefepima 1-2 g IV cada 8-12 h x 10-14 d	Ertapenem 1 g IV cada 24 h x 7-14 d
301888476	2024-05-09	1935-11-16	088-05-23	88	1	0	0	2024-05-09 08:55:19	2024-05-09 23:20:32	2024-05-11 06:24:02	14.4204	45.4786	31.0582	[Klebsiella pneumoniae], 12h 1m, Gram negative Bacili	12h 1m	2024-05-10 00:00:23	NEGATIVE	----	2024-05-10 00:00:23	NEGATIVE	----	45422	NEGATIVE	----	1	4	12	1					Klebsiella pneumoniae	5	0	Ceftriaxone 1-2 g IV every 12 h x 7-14 days	Ceftriaxone	Ampicilin/Sulbactam 3 g (2 g amp/1 g sulb) IV every 6 h x 7-14 d	Ceftazidime 2 g IV every 8 h x 7-14 d	Cefepime 1-2 g IV every 8-12 h x 10-14 d	Piperacillin/tazobactam 3.375 g IV every 6 h x 7-14 d	Levofloxacin 750 mg IV every 24 h x 7-14 d	Klebsiella pneumoniae	0	Ceftriaxona 1-2 g IV cada 12 h x 7-14 d	Ceftriaxone	Ampicilin/Sulbactam 3 g (2 g amp/1 g sulb) IV cada 6 h x 7-14 d	Ceftazidima 2 g IV cada 8 h x 7-14 d	Cefepima 1-2 g IV cada 8-12 h x 10-14 d
301895619	2024-05-11	1953-11-02	070-06-09	70	0	0	0	2024-05-11 23:55:49	2024-05-12 20:34:05	2024-05-13 11:33:51	20.6377	35.6338	14.9961	[Serratia marcescens], 15h 34m, Gram negative Bacili	15h 34m	2024-05-12 17:33:29	[Serratia marcescens], 17h 34m, Gram-negative bacilli	17h 34m	00:00:00	0	0	0	0	0	2	2	16	1					Serratia marcescens	8	0	Ceftriaxone 1-2 g IV every 12 h x 7-14 days	Ceftriaxone	Ceftazidime 2 g IV every 8 h x 7-14 d	Cefepime 1-2 g IV every 8-12 h x 10-14 d	Ertapenem 1 g IV every 24 hx 7-14 d	Meropenem 1-2 g IV every 8 h x 7-14 d	Ciprofloxacin 400 mg IV every 12 h x 7-14 d	Serratia marcescens	iAmpC	Ceftriaxona 1-2 g IV cada 12 h x 7-14 d	Ceftriaxone	Ceftazidima 2 g IV cada 8 h x 7-14 d	Cefepima 1-2 g IV cada 8-12 h x 10-14 d	Piperacilina/tazobactam 3,375 g IV cada 6 h x 7-14 d
301935171	2024-05-27	1978-12-18	045-05-09	45	1	0	0	2024-05-28 11:43:08	2024-05-29 05:17:51	2024-05-31 08:13:58	17.5787	68.5138	50.9352	Negative	----	2024-05-29 05:03:19	[Salmonella enterica], 15h 42m, Gram-negative bacilli	15h 42m	2024-05-29 05:45:01	NEGATIVE	----	45441.1	[Salmonella enterica], 13h 2m, Gram-negative bacilli	13h 2m	2	4	13	4					Salmonella spp.	7	0	Ceftriaxone 2 g IV every 24 h x 14 days	Ceftriaxone	Levofloxacin 750 mg VO/IV every 24 h x 14 d	Trimethoprim/sulfamethoxazole 8-10 mg/kg/day of the TMP component dividedeach 8h x 14 d	0	0	0	Salmonella enterica	0	Ceftriaxona 2 g IV cada 24 h x 14 d	Ceftriaxone	Trimetoprima/sulfametoxazol 8-10 mg/kg/día del componente TMP divididocada 8h x 14 d	Meropenem 1-2 g IV cada 8 h x 7-14 d	0
301952835	2024-06-03	1952-05-12	072-00-22	72	0	0	0	2024-06-03 13:00:36	2024-06-04 02:29:48	2024-06-06 13:14:59	13.4867	72.2396	58.7528	[Pseudomonas aeruginosa], 11h 53m, Gram negative Bacili	11h 53m	2024-06-04 03:49:32	[Pseudomonas aeruginosa], [Staphylococcus epidermidis], 23h 14m, Gram-positive cocci in clusters	23h 14m	00:00:00	0	0	0	0	0	2	2	12	1					Pseudomonas aeruginosa	6	0	Ciprofloxacin 400 mg IV every 8 h x 7-14 days	Ciprofloxacin	Levofloxacin 750 mg VO/IV every 24 h x 7-14 d	0	0	0	0	Pseudomonas aeruginosa	0	Consulte a continuación las recomendaciones de tratamiento	Consult	Cefepima IV?	imipenem/cilastatina?	Ceftazidima-avibactam?
301953426	2024-06-03	1977-09-08	046-08-25	46	1	0	0	2024-06-03 22:54:58	2024-06-04 11:33:53	2024-06-05 06:14:06	12.6484	31.3187	18.6703	[Klebsiella pneumoniae], 9h 58m, desarrollo deGram negative Bacili	9h 58m	2024-06-04 09:43:02	[Klebsiella pneumoniae], 9h 53m, Gram-negative bacilli	9h 53m	00:00:00	0	0	0	0	0	2	2	10	2					Klebsiella pneumoniae	5	0	Ceftriaxone 1-2 g IV every 12 h x 7-14 days	Ceftriaxone	Ampicillin / Sulbactam 3 g (2 g amp/1 g sulb) IV every 6 h x 7-14d	Ceftazidime 2 g IV every 8 h x 7-14 d	Cefepime 1-2 g IV every 8-12 h x 10-14 d	Piperacillin/tazobactam 3.375 g IV every 6 h x 7-14 d	Levofloxacin 750 mg IV every 24 h x 7-14 d	Klebsiella pneumoniae	0	Ceftriaxona 1-2 g IV cada 12 h x 7-14 d	Ceftriaxone	Ampicilina / Sulbactam 3 g (2 g amp/1 g sulb) IV cada 6 h x7-14d	Ceftazidima 2 g IV cada 8 h x 7-14 d	Piperacilina/tazobactam 3,375 g IV cada 6 h x 7-14 d
301958193	2024-06-05	1945-02-04	079-04-01	79	0	0	0	2024-06-05 12:02:31	2024-06-06 07:11:50	2024-06-07 11:07:59	19.1553	47.091	27.9357	[Streptococcus equi spp zooepidemicus], 16h 15m, Chain Gram positive coccus	16h 15m	2024-06-06 05:00:18	[Streptococcus equi spp zooepidemicus], 16h 15m, Gram-positive cocci in chains	16h 15m	00:00:00	0	0	0	0	0	2	2	16	1					Streptococcus spp.	10	0	Penicillin G 24 MU continuous IV every 24h x 7-14 days	Penicillin G	Ceftriaxone 1-2 g IV every 12 h x 7-14 d	Vancomycin IV 15-20 mg/kg/dose 8-12 h initially (AUC dose) x 10-14d	Daptomicina 8-12 mg/kg every 24h x 7-14 d	Linezolid 600 mg IV every 12 h x 7-14 d	Ampicillin / Sulbactam 3 g (2 g amp/1 g sulb) IV every 6 h x 7-14d	Streptococcus equi ssp zooepidemicus	0	Ceftriaxona 1-2 g IV cada 12 h x 7-14 d	Ceftriaxone	Ampicilina / Sulbactam 3 g (2 g amp/1 g sulb) IV cada 6 h x7-14d	Piperacilina/tazobactam 3,375 g IV cada 6 h x 7-14 d	Cefepima 1-2 g IV cada 8-12 h x 10-14 d
301962380	2024-06-07	1956-12-02	067-06-05	67	0	0	0	2024-06-07 12:31:42	2024-06-08 08:27:39	2024-06-10 10:10:22	19.9327	69.6445	49.7118	[Streptococcus equi], 16h 23m, Gram-positive cocci in chains	16h 23m	2024-06-10 10:49:29	NEGATIVE	----	00:00:00	0	0	0	0	0	1	2	16	1					Streptococcus spp.	10	0	Penicillin G 24 MU continuous IV every 24h x 7-14 days	Penicillin G	Ceftriaxone 1-2 g IV every 12 h x 7-14 d	Vancomycin IV 15-20 mg/kg/dose 8-12 h initially (AUC dose) x 10-14d	Daptomicina 8-12 mg/kg every 24h x 7-14 d	Linezolid 600 mg IV every 12 h x 7-14 d	Ampicillin / Sulbactam 3 g (2 g amp/1 g sulb) IV every 6 h x 7-14d	Streptococcus equi ssp	0	Penicilin G 24 MU continua IV 24h x 7-14d	Penicillin	Ampicilina 1-2 g IV cada 4-6 h x 7-14 d	Ceftriaxona 1-2 g IV cada 12 h x 7-14 d	Linezolid 600 mg IV cada 12 h x 7-14 d
301964981	2024-06-08	1952-04-13	072-01-25	72	0	0	0	2024-06-08 12:30:04	2024-06-09 09:27:01	2024-06-10 10:27:53	20.9491	45.9634	25.0143	[Enterobacter cloacae complex], 20h 28m, Gram negative Bacili	20h 28m	2024-06-09 06:23:15	[Enterobacter cloacae complex], 16h 26m, Gram-negative bacilli	16h 26m	2024-06-09 10:35:53	NEGATIVE	----	45452.4	NEGATIVE	----	2	4	16	2					Enterobacter cloacae	2	BLEE CTX-M	Ertapenem 1g IV every 24 h x 7-14 days	Ertapenem	Ciprofloxacin 400 mg IV every 12 h x 7-14 d	Gentamicin Maximum and minimum dosage of gentamicin (in combination therapy/not to be used as monotherapy) x 7-14 d	0	0	0	Enterobacter cloacae	BLEE CTX-M	Ertapenem 1g IV cada 24 h x 7-14 d	Ertapenem	Cel/sul?	0	0
301981754	2024-06-15	1979-02-28	045-03-15	45	1	0	0	2024-06-15 14:15:40	2024-06-16 10:00:43	2024-06-17 12:58:25	19.7508	46.7127	26.9619	[Pseudomonas aeruginosa], [Ochrobactrumanthropi], 15h 4m, Gram negative Bacili, ,	15h 4m	2024-06-16 05:15:43	[Pseudomonas aeruginosa], [Ochrobactrumanthropi], 14h 34m, Gram-negative bacilli	14h 34m	00:00:00	0	0	0	0	0	2	2	15	2					Pseudomonas aeruginosa	6	VIM	Ciprofloxacin 400 mg IV every 8h x 7-14 days	Ciprofloxacin	Ceftazidime-avibactam (limited data)	meropenem-vaborbactam (limited data)	Imipenem-cilastatina-relebactam (limited data)	cefepime-enmetazobactam (limited data)	cefoperazone-sulbactam (limited data)	Pseudomonas aeruginosa	0	Consulte a continuación las recomendaciones de tratamiento	Consult	ciprofloxacina?	0	0
301982075	2024-06-15	1977-12-27	046-05-19	46	1	0	0	2024-06-15 15:57:56	2024-06-16 11:07:34	2024-06-17 07:04:46	19.1605	39.1141	19.9535	[Klebsiella pneumoniae], [Staphylococcus epidermidis], 3h 48m, Gram negative Bacili, Gram-positive cocci in clusters	3h 48m	2024-06-16 09:15:14	[Klebsiella pneumoniae], 16h 59m, Gram-negative bacilli	16h 59m	2024-06-15 20:16:07	NEGATIVE	4h 0m	45459.5	[Staphylococcus epidermidis], 27h 29m, Gram-positive cocci in clusters	27h 29m	2	4	4	1					Klebsiella pneumoniae	5	BLEE CTX-M , NMD	Ciprofloxacin 400 mg IV every 12 h x 7-14 days	Ciprofloxacin	Gentamicin Maximum and minimum dosage of gentamicin (in combination therapy/not to be used as monotherapy) x 7-14 d	0	0	0	0	Klebsiella pneumoniae	BLEE CTX-M , NMD	Consulte a continuación las recomendaciones de tratamiento	Consult	Vancomycin IV + cefiderocol?	Vancomycin IV + ceftazidima-avibactam?	Vancomycin IV + meropenem - vaborbactam?
301374216	2023-10-14	2018-05-18	005-04-27	5	0	0	0	2023-10-14 06:58:12	2023-10-14 20:23:26	2023-10-16 06:48:50	13.4204	47.8439	34.4235	Negative	----	2024-05-24 18:34:20	[Escherichia coli], 11h 34m, Gram-negative bacilli	11h 34m	00:00:00	0	0	0	0	0	1	2	12	2					Escherichia coli	4	0	Ceftriaxone (pediatric dose) x 7-14 days	Ceftriaxone	Cefepime (pediatric dose) x 7-14d	Piperacillin-tazobactam (pediatric dose) x 7-14d	Ertapenem (pediatric dose) x 7-14d	0	0	Escherichia coli	0	Ceftriaxona (dosis pediatrica) x 7-14d	Ceftriaxone	Cefepima (DOSIS PEDIATRICA) x 7-14d	Piperacilina-tazobactam (dosis pediatrica) x 7-14d	Ertapenem (dosis pediatrica) x 7-14d
301426397	2023-11-06	1957-10-04	066-01-02	66	1	0	0	2023-11-06 16:51:20	2023-11-07 07:01:42	2023-11-08 08:57:23	14.1729	40.1009	25.928	[Escherichia coli], 24h 49m, Gram negative Bacili,	24h 49m	2024-05-24 18:46:16	[Escherichia coli], 11h 58m, Gram-negative bacilli	11h 58m	00:00:00	0	0	0	0	0	2	2	12	2					Escherichia coli	4	0	Ceftriaxone 1-2 g IV every 12h x 7-14 days	Ceftriaxone	Ceftazidime 2g IV every 8h x 7-14d	Cefepime 1-2 g IV 8-every 12h x 10-14d	Ampicilin/Sulbactam 3g IV every 6h x 7-14d	Piperacillin /tazobactam 3.375 g IV every 6h x 7-14d	0	Escherichia coli	0	Ceftriaxona 1-2 g IV 12h x 7-14d	Ceftriaxone	Ceftazidima 2g IV 8h x 7-14d	Cefepima 1-2 g IV 8-12h x 10-14d	Piperacilina /tazobactam 3,375 g IV 6h/ 7-14d
301458598	2023-11-19	1927-12-03	095-11-16	95	0	0	0	2023-11-19 09:23:17	2023-11-20 05:23:30	2023-11-21 08:03:35	20.0035	46.6716	26.6682	[Escherichia coli], 12h 29m, Gram negative Bacili	12h 29m	2024-05-24 18:58:31	[Escherichia coli], 10h 9m, Gram-negative bacilli	10h 9m	00:00:00	0	0	0	0	0	2	2	10	2					Escherichia coli	4	0	Ceftriaxone 1-2 g IV every 12h x 7-14 days	Ceftriaxone	Ceftazidime 2g IV every 8h x 7-14d	Cefepime 1-2 g IV 8-every 12h x 10-14d	Ampicilin/Sulbactam 3g IV every 6h x 7-14d	Piperacillin /tazobactam 3.375 g IV every 6h x 7-14d	0	Escherichia coli	0	Ceftriaxona 1-2 g IV 12 h x 7-14d	Ceftriaxone	Ampicilin/Sulbactam 3g IV 6h x 7-14d	Ceftazidima 2 g IV 8 h/7-14 d	Cefepima 1-2 g IV 8-12h/10-14 d
301666065	2024-02-13	1996-08-04	027-06-09	27	0	0	0	2024-02-13 08:34:21	2024-02-14 20:25:37	2024-02-15 12:33:08	35.8545	51.9795	16.1251	[Salmonella typhi], 13h 49m, Gram negative Bacili	13h 49m	2024-02-14 18:37:43	[Salmonella typhi], 7h 19m, Gram-negative bacilli	7h 19m	00:00:00	0	0	0	0	0	2	2	7	2					Salmonella spp.	7	0	Ceftriaxone 2 g IV every 24 h x 14 days	Ceftriaxone	Levofloxacin 750 mg VO/IV every 24 h x 14 d	Trimethoprim/sulfamethoxazole 8-10 mg/kg/day TMP component divided every 8h x 14 d	0	0	0	Salmonella typhi	0	Ceftriaxona 2 g IV cada 24 h x 14 d	Ceftriaxone	Meropenem 1-2 g IV cada 8 h x 14 d	Trimetoprima/sulfametoxazol 8-10 mg/kg/día del componente TMP dividido cada 8h x 14 d	0
301712385	2024-03-01	1941-11-04	082-03-27	82	1	0	0	2024-03-01 10:07:30	2024-03-02 13:59:32	2024-03-03 08:27:02	27.8672	46.3256	18.4584	Negative	----	2024-03-02 11:40:40	[Escherichia coli], 22h 4m, Gram-negative bacilli	22h 4m	00:00:00	0	0	0	0	0	1	2	22	2					Escherichia coli	4	0	Ceftriaxone 1-2 g IV every 12h x 7-14 days	Ceftriaxone	Ampicilin/Sulbactam 3g (2 g amp/1 g sulb) IV every 6 h x 7 to 14 d	Ceftazidime 2 g IV every 8 h x 7-14 d	Cefepime 1-2 g IV every 8-12 h x 10-14 d	Piperacillin/tazobactam 3.375 g IV every 6 h x 7-14 d	Ertapenem 1 g IV every 24 h x 7-14 d	Escherichia coli	0	Ceftriaxona 1-2 g IV cada 12 h x 7-14 d	Ceftriaxone	Ampicilin/Sulbactam 3g (2 g amp/1 g sulb) IV cada 6 h x 7 a 14 d	Ceftazidima 2 g IV cada 8 h x 7-14 d	Cefepima 1-2 g IV cada 8-12 h x 10-14 d
301747325	2024-03-14	2001-12-18	022-02-27	22	1	0	0	2024-03-14 15:44:45	2024-03-15 09:54:51	2024-03-16 08:55:16	18.1683	41.1753	23.007	[Salmonella enterica] grupo B , 12h 25m, Gram negative Bacili	12h 25m	2024-03-15 08:44:30	[Salmonella enterica] B-group, 13h 15m, Gram-negative bacilli	13h 15m	00:00:00	0	0	0	0	0	2	2	12	1					Salmonella spp.	7	0	Ceftriaxone 2 g IV every 24 h x 14 days	Ceftriaxone	Levofloxacin 750 mg VO/IV every 24 h x 14 d	Trimethoprim/sulfamethoxazole 8-10 mg/kg/day TMP component divided every 8h x 14 d	0	0	0	Salmonella enterica grupo B	0	Ceftriaxona 1-2 g IV cada 12 h x 7-14 d	Ceftriaxone	Meropenem 1-2 g IV cada 8 h x 7-14 d	0	0
301839671	2024-04-19	1948-11-06	075-05-13	75	1	0	0	2024-04-20 01:12:15	2024-04-20 16:43:48	2024-04-21 13:56:14	15.5257	36.7329	21.2073	[Escherichia coli], 11h,30m, Gram negative Bacili	11h,30m	2024-04-20 18:14:57	NEGATIVE	----	00:00:00	0	0	0	0	0	1	2	12	1					Escherichia coli	4	0	Ceftriaxone 1-2 g IV every 12h x 7-14 days	Ceftriaxone	Ampicilin/Sulbactam 3g (2 g amp/1 g sulb) IV every 6 h x 7 to 14 d	Ceftazidime 2 g IV every 8 h x 7-14 d	Cefepime 1-2 g IV every 8-12 h x 10-14 d	Piperacillin /tazobactam 3.375 g IV every 6 h x 7-14 d	Ertapenem 1 g IV every 24 h x 7-14d	Escherichia coli	0	Ceftriaxona 1-2g IV cada 12 h x 7-14d	Ceftriaxone	Ampicilin/Sulbactam 3g (2 g amp/1 g sulb) IV cada 6 h x 7 a 14 d	Cefepima 1-2 g IV cada 8-12 h x 10-14 d	Piperacilina /tazobactam 3,375 g IV cada 6 h x 7-14 d
301861821	2024-04-28	2006-01-15	018-03-13	18	0	0	0	2024-04-28 09:06:57	2024-04-29 01:55:39	2024-04-30 07:56:59	16.8117	46.8339	30.0223	[Salmonella typhi], 14h 10m, desarrollo deGram negative Bacili	14h 10m	2024-04-29 00:16:17	[Salmonella typhi], 13h 10m, Gram-negative bacilli	13h 10m	00:00:00	0	0	0	0	0	2	2	13	2					Salmonella spp.	7	0	Ceftriaxone 2 g IV every 24 h x 14 days	Ceftriaxone	Levofloxacin 750 mg VO/IV every 24 h x 14 d	Trimethoprim/sulfamethoxazole 8-10 mg/kg/day TMP component divided every 8 h x 14 d	0	0	0	Salmonella typhi	0	Ceftriaxona 2g IV cada 24 h x 14 d	Ceftriaxone	Trimetoprima/sulfametoxazol 8-10 mg/kg/día del componente TMP dividido cada 8 h x 14 d	Meropenem 1-2 g IV cada 8 h x 14 d	0
301902775	2024-05-15	1992-09-02	031-08-13	31	0	0	0	2024-05-15 08:19:03	2024-05-15 22:53:58	2024-05-17 06:54:00	14.5821	46.5826	32.0005	Negative	----	2024-05-15 20:05:30	[Escherichia coli], 11h 38m, Gram-negative bacilli	11h 38m	00:00:00	0	0	0	0	0	1	2	12	2					Escherichia coli	4	0	Ceftriaxone 1-2 g IV every 12h x 7-14 days	Ceftriaxone	Ampicilin/Sulbactam 3 g (2 g amp/1 g sulb) IV every 6 h x 7-14 d	Ceftazidime 2 g IV every 8 h x 7-14 d	Cefepime 1-2 g IV every 8-12 h x 10-14 d	Piperacillin/tazobactam 3.375 g IV every 6 h x 7-14 d	0	Escherichia coli	0	Ceftriaxona 1-2 g IV cada 12 h x 7-14 d	Ceftriaxone	Ceftazidima 2 g IV cada 8 h x 7-14 d	Cefepima 1-2 g IV cada 8-12 h x 10-14 d	Piperacilina/tazobactam 3,375 g IV cada 6 h x 7-14 d
301920941	2024-05-21	1964-10-05	059-07-16	59	0	0	0	2024-05-21 22:49:48	2024-05-22 12:47:36	2024-05-23 14:05:10	13.9633	39.2562	25.2929	[Escherichia coli],11h 30m, Gram negative Bacili	11h 30m	2024-05-22 09:38:48	[Escherichia coli], 10h 3m, Gram-negative bacilli	10h 3m	2024-05-22 10:35:21	[Escherichia coli], [Klebsiella pneumoniae], 10h 59m, Gram-negative bacilli	10h 59m	45434.5	[Escherichia coli], 13h 17m, Gram-negative bacilli	13h 17m	4	4	10	2					Escherichia coli	4	BLEE CTX-M	Ertapenem 1 g IV every 24 h x 7-14 days	Ertapenem	Gentamicin Maximum and minimum dosage of gentamicin (in combination therapy/not to be used as monotherapy) x 7-14 d	Levofloxacin 750 mg IV every 24h x 7-14 d	0	0	0	Escherichia coli	BLEE CTX-M	Ertapenem 1 g IV cada 24 h x 7-14d	Ertapenem	Meropenem 1-2 g IV cada 8 h x 7-14 d	Gentamicina Dosificación máxima y mínima de gentamicina (en terapia combinada/no debe usarse como monoterapia) x 7 a 14 d	0
301929216	2024-05-25	1946-04-24	078-01-01	78	0	0	0	2024-05-25 04:50:39	2024-05-25 20:49:53	2024-05-27 07:57:43	15.9873	51.118	35.1308	[Escherichia coli],12h 10m, Gram negative Bacili	12h 10m	2024-05-25 17:32:04	[Escherichia coli], 12h 30m, Gram-negative bacilli	12h 30m	00:00:00	0	0	0	0	0	2	2	12	1					Escherichia coli	4	0	Ceftriaxone 1-2 g IV cada 12 h x 7-14 days	Ceftriaxone	Ampicilin/Sulbactam 3 g (2 g amp/1 g sulb) IV every 6 h x 7-14 d	Ceftazidime 2 g IV every 8 h x 7-14 d	Cefepime 1-2 g IV every 8-12 h x 10-14 d	Piperacillin/tazobactam 3.375 g IV every 6 h x 7-14 d	0	Escherichia coli	0	Ceftriaxona 1-2 g IV cada 12 h x 7-14 d	Ceftriaxone	Ceftazidima 2 g IV cada 8 h x 7-14 d	Cefepima 1-2 g IV cada 8-12 h x 10-14 d	Piperacilina/tazobactam 3,375 g IV cada 6 h x 7-14 d
301972535	2024-06-12	1941-03-02	083-03-10	83	1	0	0	2024-06-12 09:41:47	2024-06-13 05:37:14	2024-06-14 10:18:04	19.9243	48.6047	28.6804	Negative	----	2024-06-13 05:53:28	NEGATIVE	----	2024-06-13 05:53:28	NEGATIVE	----	45456.1	[Escherichia coli], 15h 31m, Gram-negative bacilli	15h 31m	1	4	16	4					Escherichia coli	4	BLEE CTX-M	Ertapenem 1g IV every 24 h x 7-14 days	Ertapenem	Gentamicin Maximum and minimum dosage of gentamicin (in combination therapy/not to be used as monotherapy) x 7-14 d	Levofloxacin 750 mg IV every 24h x 7-14 d	0	0	0	Escherichia coli	BLEE CTX-M	Ertapenem 1g IV cada 24 h x 7-14 d	Ertapenem	Meropenem 1-2 g IV cada 8 h x 7-14 d	0	0
301988042	2024-06-18	1962-11-06	061-07-12	61	1	0	0	2024-06-18 16:15:26	2024-06-19 12:00:19	2024-06-20 10:03:53	19.7481	41.8076	22.0595	Negative	----	2024-06-19 12:44:34	NEGATIVE	----	2024-06-19 12:44:34	NEGATIVE	----	45462.4	[Escherichia coli], 17h 32m, Gram-negative bacilli	17h 32m	1	4	18	4					Escherichia coli	4	BLEE CTX-M	Ertapenem 1g IV every 24 h x 7-14 days	Ertapenem	Gentamicin Maximum and minimum dosage of gentamicin (in combination therapy/not to be used as monotherapy) x 7-14 d	Levofloxacin 750 mg IV every 24h x 7-14 d	0	0	0	Escherichia coli	BLEE CTX-M	Ertapenem 1g IV cada 24h x 7-14d	Ertapenem	Meropenem 1-2g IV cada 8h x 7-14d	Gentamicina (Dosificación máxima y mínima, en terapia combinada) x 7-14d	0
301993643	2024-06-20	1958-12-08	065-06-12	65	1	0	0	2024-06-20 13:14:57	2024-06-21 08:12:19	2024-06-22 08:21:07	18.9559	43.1027	24.1468	[Pseudomonas aeruginosa], 15h 34m, Gram negative Bacili	15h 34m	2024-06-21 09:20:16	NEGATIVE	----	00:00:00	0	0	0	0	0	1	2	16	1					Pseudomonas aeruginosa	6	0	Ceftazidime 2g IV every 8h x 7-14 days	Ceftazidime	Cefepime 1-2g IV every 8-12h x 10-14d	Piperacillin/tazobactam 4.5g IV every 6h x 7-14d	Meropenem 1-2g IV every 8h x 7-14d	0	0	Pseudomonas aeruginosa	0	Ceftazidima 2g IV cada 8h x 7-14d	Ceftazidime	Cefepima 1-2g IV cada 8-12h x 10-14d	Piperacilina/tazobactam 4,5g IV cada 6h x 7-14d	Meropenem 1-2g IV cada 8h x 7-14d
302011304	2024-06-27	1940-06-12	084-00-15	84	0	0	0	2024-06-27 12:52:14	2024-06-28 04:12:44	2024-06-30 10:31:04	15.3418	69.6473	54.3055	[Streptococcus equi], 12h 26m, Gram-positive cocci in chains	12h 26m	2024-06-28 02:36:29	[Streptococcus equi], 12h 6m, Gram-positive cocci in chains	12h 6m	00:00:00	0	0	0	0	0	2	2	12	2					Streptococcus sp.	10	0	Penicillin G 24 MU continuous IV per day x 7-14d	Penicillin G	Ceftriaxone 1-2g IV every 12h x 7-14d	Vancomycin IV 15-20 mg/kg/dose every 8-12 h initially (dose AUC) x 10-14d	Daptomycin 8-12 mg/kg every 24h x 7-14d	Linezolid 600mg IV every 12h x 7-14d	Ampicilin/Sulbactam 3g (2g amp/1g sulb) IV every 6h x 7-14d	Streptococcus equi	0	Ampicilina 1-2g IV cada 4-6h x 7-14d	Ampicillin	Ceftriaxona 1-2 g IV cada 12h x 7-14d	Vancomycin IV 15-20 mg/kg/dosis cada 8-12h inicialmente (dosis AUC) x 10-14d	Linezolid 600mg IV cada 12h x 7-14d
302019479	2024-07-01	1963-09-05	060-09-26	60	1	0	0	2024-07-01 21:21:04	2024-07-02 17:47:06	2024-07-03 10:34:20	20.4339	37.2212	16.7873	[Escherichia coli], 113h 26m, Gram negative Bacili	113h 26m	2024-07-02 15:08:22	[Escherichia coli], 16h 56m, Gram-negative bacilli	16h 56m	2024-07-02 17:17:15	[Staphylococcus hominis], 19h 5m, Gram-positive cocci in clusters	19h 5m	45475.6	[Escherichia coli], 16h 36m, Gram-negative bacilli	16h 36m	3	4	17	2					Escherichia coli	4	BLEE CTX-M	Ertapenem 1g IV every 24h x 7-14 days	Ertapenem	Meropenem 1-2g IV every 8h x 7-14d	Gentamicin (Maximum and minimum dosage of gentamicin, in combination therapy/should not be used as monotherapy) x 7-14d	Levofloxacin 750mg IV every 24h x 7-14d	0	0	Escherichia coli	BLEE CTX-M	Ertapenem 1g IV cada 24h x 7-14d	Ertapenem	Meropenem 1-2g IV cada 8h x 7-14d	Gentamicina (Dosificación máxima y mínima de gentamicina, en terapia combinada/no debe usarse como monoterapia) x 7-14d	0
302030840	2024-07-05	1936-07-20	087-11-16	87	1	0	0	2024-07-05 17:51:23	2024-07-06 07:14:44	2024-07-07 18:58:57	13.3893	49.1263	35.7369	[Escherichia coli], 12h 0m, Gram negative Bacili	12h 0m	2024-07-06 05:28:37	[Escherichia coli], 11h 20m, Gram-negative bacilli	11h 20m	00:00:00	0	0	0	0	0	2	2	11	2					Escherichia coli	4	BLEE CTX-M	Ertapenem 1g IV every 24h x 7-14 days	Ertapenem	Meropenem 1-2g IV every 8h x 7-14d	Gentamicin (Maximum and minimum dosage of gentamicin, in combination therapy/should not be used as monotherapy) x 7-14d	Levofloxacin 750mg IV every 24h x 7-14d	0	0	Escherichia coli	BLEE CTX-M	Ertapenem 1g IV cada 24h x 7-14d	Ertapenem	Meropenem 1-2g IV cada 8h x 7-14d	0	0
302052476	2024-07-14	1951-04-22	073-02-22	73	1	0	0	2024-07-14 03:38:42	2024-07-14 16:48:42	2024-07-15 10:46:32	13.1666	31.1304	17.9638	[Escherichia coli],12h 18m, Gram negative Bacili	12h 18m	2024-07-14 15:14:42	[Escherichia coli], 11h 27m, Gram-negative bacilli	11h 27m	2024-07-14 17:25:11	NEGATIVE	----	45487.7	NEGATIVE	----	2	4	11	2					Escherichia coli	4	BLEE CTX-M	Ertapenem 1g IV every 24h x 7-14 days	Ertapenem	Gentamicin (Maximum and minimum dosage of gentamicin, in combination therapy/should not be used as monotherapy) x 7-14d	Ciprofloxacin 400mg IV every 12h x 7-14d	0	0	0	Escherichia coli	BLEE CTX-M	Ertapenem 1g IV cada 24h x 7-14d	Ertapenem	Meropenem 1-2g IV cada 8h x 7-14d	0	0
302054873	2024-07-15	1966-05-21	058-01-25	58	1	0	0	2024-07-15 14:20:54	2024-07-16 07:02:26	2024-07-18 11:21:40	16.6922	69.0127	52.3206	[Staphylococcus epidermidis], 19h 10m, Gram-positive cocci in clusters	19h 10m	2024-07-16 07:42:23	[Staphylococcus epidermidis], 25h 0m, Gram-positive cocci in clusters	25h 0m	2024-07-16 07:42:23	[Staphylococcus epidermidis], 18h 20m, Gram-positive cocci in pairs and clusters	18h 20m	45489.2	[Enterococcus faecalis], [Staphylococcus epidermidis], 13h 40m, Gram-positive cocci in chains	13h 40m	1	4	13	4					Enterococcus faecalis	3	0	Ampicillin 1-2g IV every 4-6h x 7-14 days	Ampicillin	Vancomycin IV 15-20mg/kg/dose every 8-12 h initially (AUC dose) x 10-14d	Linezolid 600mg IV every 12h x 7-14d	0	0	0	Enterococcus faecalis, Staphylococcus epidermidis	0	Vancomycin IV 15-20mg/kg/dosis cada 8-12 h inicialmente (dosis AUC) x 10-14d	Vancomycin	Linezolid 600mg IV cada 12h x 7-14d	0	0
302058687	2024-07-16	1954-12-05	069-07-11	69	0	0	0	2024-07-16 16:27:52	2024-07-17 08:16:16	2024-07-18 11:19:28	15.8066	42.86	27.0534	[Enterobacter hormaechei], (Identificado por MALDI-TOF), 11h 54m, Gram negative Bacili	11h 54m	2024-07-17 09:36:57	NEGATIVE	----	00:00:00	0	0	0	0	0	1	2	12	1					Enterobacter cloacae	2	0	Cefepime 1-2g IV every 8-12h x 10-14 days	Cefepime	Ertapenem 1g IV every 24h x 7-14d	Gentamicin (Maximum and minimum dosage of gentamicin, in combination therapy/should not be used as monotherapy) x 7-14d	Ciprofloxacin 400mg IV every 12h x 7-14d	0	0	Enterobacter hormaechei	0	Cefepima 1-2g IV cada 8-12h x 10-14d	Cefepima	Ertapenem 1g IV cada 24h x 7-14d	Meropenem 1-2g IV cada 8h x 7-14d	Levofloxacina 750mg IV cada 24h x 7-14d
302066808	2024-07-19	1950-02-02	074-05-17	74	1	0	0	2024-07-19 13:47:25	2024-07-20 19:48:15	00:00:00	30.0138	75	44.9862	[Candida tropicalis], 22h 17m, Yeast	22h 17m	2024-07-20 11:27:43	[Candida tropicalis], 19h 6m, yeast	19h 6m	2024-07-20 21:15:44	[Candida tropicalis], 30h 27m, yeast	30h 27m	45493.4	[Candida tropicalis], 16h 56m, yeast	16h 56m	4	4	17	4					Candida tropicalis	1	0	Fluconazole (loading dose of 800 mg then 400 mg IV/VO daily) x 2 weeks after negative blood cultures	Fluconazole	Micafungin 100 mg IV per day x 2 weeks after negative blood cultures	Caspofungin (70 mg IV loading dose on first day, then 50 mg IV every 24h) x 2 weeks after negative blood cultures	Voriconazole (6 mg/kg/dose IV every 12h the first day, then 3-4 mg/kg IV every 12h) x 2 weeks after negative blood cultures	0	0	Candida tropicalis	0	Fluconazol (dosis de carga de 800 mg y luego 400 mg IV/VO al día) x 2 semanas después de hemocultivos negativos	Fluconazole	Micafungina 100 mg IV al día x 2 semanas después de hemocultivos negativos	Caspofungina (70 mg IV dosis de carga el primer dia, luego 50 mg IV cada 24h) x 2 semanas después de hemocultivos negativos	Voriconazol (6 mg/kg/dosis IV cada 12h el primer dia, luego 3-4 mg/kg IV cada 12h) x 2 semanas después de hemocultivos negativos
302087442	2024-07-29	1947-03-26	077-04-03	77	1	0	0	2024-07-29 19:04:44	2024-07-30 09:06:58	2024-07-31 06:55:16	14.0373	35.8423	21.805	[Escherichia coli], 12h 0m, Gram negative Bacili	12h 0m	2024-07-30 09:36:21	[Escherichia coli], 14h 40m, Gram-negative bacilli	14h 40m	00:00:00	0	0	0	0	0	2	2	12	1					Escherichia coli	4	BLEE CTX-M	Ertapenem 1g IV every 24h x 7-14 days	Ertapenem	Gentamicin 5-7 mg/kg/dose IV/IM every 24h (peak and trough adjusted) x 7-14d	Meropenem 1-2 g IV cada 8h x 7-14d	Ciprofloxacin 400mg IV every 12h x 7-14d	0	0	Escherichia coli	BLEE CTX-M	Ertapenem 1g IV cada 24h x 7-14d	Ertapenem	Meropenem 1-2 g IV cada 8h x 7-14d	0	0
302098274	2024-08-02	2023-04-06	001-03-26	1	1	0	0	2024-08-02 11:41:00	2024-08-03 08:00:04	2024-08-04 18:01:36	20.3179	54.3433	34.0254	0	0	00:00:00	0	0	2024-08-03 06:13:17	[Pseudomonas aeruginosa], 18h 11m, Gram-negative bacilli	18h 11m	45507.4	NEGATIVE	----	1	2	18	1					Pseudomonas aeruginosa	6	0	Cefepime 50 mg/kg/dosis IV every 12h x 7-14 days	Cefepime	Piperacillin/tazobactam 240-300 mg/kg/day IV component of piperacillin divided every 6-8h (max. 4 g/dose) (conventional dose) x 7-14d	Meropenem 20-40 mg/kg/dose (maximum 2 g/dose) IV administered during 3-4h every 8h (associated with line) (higher doses with sepsis) for an indefinite duration (usually 7-14 days)	0	0	0	Pseudomonas aeruginosa	0	Cefepima 50 mg/kg/dosis IV cada 12h x 7-14d	Cefepima	Meropenem 20-40 mg/kg/dosis (máximo 2 g/dosis) IV administrado durante 3-4h, cada 8h (asociado con línea) (dosis más altas con sepsis) x una duración indefinida (normalmente 7-14d)	0	0
302104994	2024-08-05	1942-10-17	081-09-19	81	1	0	0	2024-08-05 12:14:12	2024-08-06 09:08:08	2024-08-08 06:38:02	20.8986	66.3972	45.4985	[Enterococcus faecalis], 20h 8m, Gram-positive cocci in chains	20h 8m	2024-08-06 07:06:08	[Enterococcus faecalis], 15h 24m, Gram-positive cocci in chains	15h 24m	2024-08-06 04:35:52	[Enterococcus faecalis], 12h 54m, Gram-positive cocci in chains	12h 54m	45510.2	[Enterococcus faecalis], 13h 31m, Gram-positive cocci in chains	13h 31m	4	4	13	3					Enterococcus faecalis	3	0	Ampicillin 2 g IV every 4h (FDA label: 150-200 mg/kg/day IV/IM, divided every 3-4h (max. 12 g/day IV)) x 7-14d depending on clinical scenario (shorter course possible)	Ampicillin	Vancomycin IV 15-20 mg/kg/dose IV every 8-12h initially (dosage AUC) x 10-14d	Linezolid 4 600 mg IV/VO every 12h x 7-14d (shorter cycles are possible. Longer durations are sometimes required)	0	0	0	Enterococcus faecalis	0	Ampicilina 2 g IV cada 4h (etiqueta de la FDA: 150-200 mg/kg/día IV/IM, dividido cada 3-4h (máximo 12 g/día IV)) x 7-14d dependiendo del escenario clínico (es posible un ciclo más corto)	Ampicillin	Vancomycin IV 15-20 mg/kg/dosis IV cada 8-12h inicialmente (dosificación AUC) x 10-14d	Linezolid 4 600 mg IV/VO cada 12h x 7-14d (son posibles ciclos más cortos. A veces se requieren duraciones más largas)	0
302139190	2024-08-18	2024-08-15	000-00-03	0	1	0	0	2024-08-18 15:51:26	2024-08-19 13:42:07	2024-08-21 10:03:00	21.8446	66.1927	44.348	[Staphylococcus hominis], 15h 49m, Gram-positive cocci in clusters	15h 49m	2024-08-19 14:26:40	[Staphylococcus haemolyticus], 25h 19m, Gram-positive cocci in clusters	25h 19m	00:00:00	0	0	0	0	0	2	2	16	1					Staphylococcus epidermidis, Staphylococcus sp.	11	mecA/C	Vancomycin IV 20 mg/kg/loading dose IV(max 2000-3000 mg/dose), followed by 40-80 mg/kg/day IV divided every 6-8-12h (adjust for PK/PD parameter (obesity), adjust for target serum minimum of 10-15 mg/L and AUC24 of 400 mg-hour/L) (higher doses needed in some infections) x 7-14d (longer duration may be needed with possible step-down therapy	Vancomycin	Linezolid (Dosis pediátric) x 7-14d	0	0	0	0	Staphylococcus haemolyticus, Staphylococcus hominis	mecA/C	Vancomycin IV 20 mg/kg/dosis de carga IV(máxima de 2000-3000 mg/dosis), seguida de 40-80 mg/kg/día IV divididos cada 6-8-12h (ajustar según el parámetro PK/PD (obesidad), ajustar para el mínimo sérico objetivo de 10-15 mg/L y AUC24 de 400 mg·hora/L) (se necesitan dosis más altas en algunas infecciones) x 7-14d (puede ser necesaria una duración más larga con posible terapia reductora)	Vancomycin	Linezolid (Dosis pediátric) x 7-14d	0	0
302145619	2024-08-20	1947-11-11	076-09-09	76	1	0	0	2024-08-20 20:53:55	2024-08-21 11:09:50	2024-08-22 10:06:06	14.2652	37.2029	22.9376	[Escherichia coli], 12h 53m, Gram negative Bacili	12h 53m	2024-08-21 10:59:55	[Escherichia coli], 13h 58m, Gram-negative bacilli	13h 58m	00:00:00	0	0	0	0	0	2	2	13	1					Escherichia coli	4	BLEE CTX-M	Ertapenem 1g IV every 24h x 7-14 days	Ertapenem	Gentamicina 5-7 mg/kg/dosis IV/IM cada 24h (ajustado de pico y valle) x 7-14d	Meropenem 1-2 g IV cada 8h x 7-14d	Ciprofloxacin 400mg IV cada 12h x 7-14d	0	0	Escherichia coli	BLEE CTX-M	Ertapenem 1g IV cada 24h x 7-14d	Ertapenem	Meropenem 1-2 g IV cada 8h x 7-14d	Amikacina 15-30 mg/kg IV cada 24h (luego el intervalo de dosificación se basa en la evaluación farmacocinética) x 7-14d (no suele usarse como monoterapia)	Cefoperazona/Sulbactam 2-4 g/día IV/IM en dosis divididas equitativamente cada 12h x 7-14d(según datos limitados, es posible que falle el medicamento)
302147794	2024-08-21	1951-03-12	073-05-09	73	1	0	0	2024-08-21 16:24:34	2024-08-22 06:52:06	2024-08-23 10:50:52	14.4588	42.4383	27.9794	[Staphylococcus aureus], 8h 15m, Gram-positive cocci in clusters	8h 15m	2024-08-22 03:29:14	[Staphylococcus aureus], 7h 45m, Gram-positive cocci in clusters	7h 45m	00:00:00	0	0	0	0	0	2	2	8	2					Staphylococcus aureus	9	0	Cefazolina 2g IV every 8h x 7-14 days	Cefazolina	Vancomycin IV 15-20 mg/kg/dosis IV cada 8-12h inicialmente (dosificación AUC) x 10-14d	Linezolid 600 mg IV/VO cada 12h x 7-14d (son posibles ciclos más cortos. A veces se requieren duraciones más largas)	0	0	0	Staphylococcus aureus	0	Cefazolina 2g IV cada 8h x 7-14d	Cefazolina	Vancomycin IV 15-20 mg/kg/dosis IV cada 8-12h inicialmente (dosificación AUC) x 10-14d	Linezolid 600 mg IV/VO cada 12h x 7-14d (son posibles ciclos más cortos. A veces se requieren duraciones más largas)	0
302145565	2024-08-20	1953-07-16	071-01-04	71	1	0	0	2024-08-21 16:54:57	2024-08-22 16:39:18	2024-08-24 11:52:28	23.7392	66.9586	43.2194	[Enterococcus faecium], 17h 32m, Chain Gram positive coccus	17h 32m	2024-08-22 17:50:03	NEGATIVE	----	2024-08-22 17:50:03	NEGATIVE	----	45526.7	NEGATIVE	----	1	4	18	1					Enterococcus faecium	3	Gen vanA/B	Penicillin G 24 MU continuous IV per day (or divided every 2-4-6 h) x 7-14 days	Penicillin G	Ampicilina 2g IV cada 4h (etiqueta de la FDA: 150-200 mg/kg/día IV/IM dividido cada 3-4 horas (máximo 12 g/día IV)) x 7-14d, dependiendo del escenario clínico (es posible un ciclo más corto)	Linezolid 600 mg IV/VO cada 12h x 7-14d (son posibles ciclos más cortos. A veces se requieren duraciones más largas)	0	0	0	Enterococcus faecium	Gen vanA/B	Linezolid 600 mg IV/VO cada 12h x 7-14d (son posibles ciclos más cortos. A veces se requieren duraciones más largas)	Linezolid	0	0	0
302148706	2024-08-22	1944-01-16	080-07-06	80	1	0	0	2024-08-22 08:05:07	2024-08-23 18:12:40	2024-08-25 18:42:16	34.1258	82.6191	48.4934	[Streptococcus gallolyticus], 27h 2m, Chain Gram positive coccus	27h 2m	2024-08-23 19:17:16	NEGATIVE	----	2024-08-23 19:17:16	NEGATIVE	----	45527.8	NEGATIVE	----	1	4	27	1					Streptococcus sp.	10	0	Ampicillin 2g IV every 4h (FDA label: 150-200 mg/kg/day IV/IM divided every 3-4h (max. 12 g/day IV)) x 7-14d, depending on clinical scenario (shorter course possible)	Ampicillin	Ceftriaxona 1-2g IV cada 12h (2g cada 24h según algunas fuentes) x 7-14d	Vancomycin IV 15-20 mg/kg/dosis IV cada 8-12h inicialmente (dosificación AUC) x 10-14d	Linezolid 600mg IV/VO cada 12h x 7-14d (son posibles ciclos más cortos. A veces se requieren duraciones más largas)	0	0	Streptococcus gallolyticus	0	Ampicilina 2g IV cada 4h (etiqueta de la FDA: 150-200 mg/kg/día IV/IM dividido cada 3-4h (máximo 12 g/día IV)) x 7-14d, dependiendo del escenario clínico (es posible un ciclo más corto)	Ampicillin	Ceftriaxona 1-2g IV cada 12h (2g cada 24h según algunas fuentes) x 7-14d	Vancomycin IV 15-20 mg/kg/dosis IV cada 8-12h inicialmente (dosificación AUC) x 10-14d	Linezolid 600mg IV/VO cada 12h x 7-14d (son posibles ciclos más cortos. A veces se requieren duraciones más largas)
302158352	2024-08-25	1948-06-05	076-02-20	76	0	0	0	2024-08-25 22:57:12	2024-08-26 14:40:37	2024-08-27 10:08:39	15.7235	35.1909	19.4674	Negative	----	2024-08-26 10:25:49	[Escherichia coli], 11h 16m, Gram-negative bacilli	11h 16m	00:00:00	0	0	0	0	0	1	2	11	2					Escherichia coli	4	BLEE CTX-M	Ertapenem 1g IV every 24h x 7-14 days	Ertapenem	Gentamicina 5-7 mg/kg/dosis IV/IM cada 24h (ajustado de pico y valle) x 7-14d	Meropenem 1-2 g IV cada 8h x 7-14d	Ciprofloxacin 400mg IV cada 12h x 7-14d	0	0	Escherichia coli	BLEE CTX-M	Ertapenem 1g IV cada 24h x 7-14d	Ertapenem	Amikacina 15-30 mg/kg IV cada 24h (luego el intervalo de dosificación se basa en la evaluación farmacocinética) x 7-14d (no suele usarse como monoterapia)	Cefoperazona/Sulbactam 2-4 g/día IV/IM en dosis divididas equitativamente cada 12h x 7-14d(según datos limitados, es posible que falle el medicamento)	0
302164109	2024-08-27	1938-06-16	086-02-11	86	0	0	0	2024-08-27 15:20:16	2024-08-28 04:53:26	2024-08-29 11:19:04	13.5528	43.98	30.4272	[Escherichia coli], 11h 35m, Gram negative Bacili	11h 35m	2024-08-28 02:16:41	[Escherichia coli], 10h 46m, Gram-negative bacilli	10h 46m	00:00:00	0	0	0	0	0	2	2	11	2					Escherichia coli	4	BLEE CTX-M	Ertapenem 1g IV every 24h x 7-14 days	Ertapenem	Gentamicina 5-7 mg/kg/dosis IV/IM cada 24h (ajustado de pico y valle) x 7-14d	Meropenem 1-2 g IV cada 8h x 7-14d	Ciprofloxacin 400mg IV cada 12h x 7-14d	0	0	Escherichia coli	BLEE CTX-M	Ertapenem 1g IV cada 24h x 7-14d	Ertapenem	Meropenem 1-2 g IV cada 8h x 7-14d	Gentamicina 5-7 mg/kg/dosis IV/IM cada 24h (ajustado de pico y valle) x 7-14d	Cefoperazona/Sulbactam 2-4 g/día IV/IM en dosis divididas equitativamente cada 12h x 7-14d(según datos limitados, es posible que falle el medicamento)
302170481	2024-08-29	1961-11-10	062-09-19	62	1	0	0	2024-08-29 17:54:19	2024-08-30 08:36:37	2024-08-31 10:37:30	14.7052	40.7198	26.0145	[Granulicatella adiacens]*, (Identified by MALDI-TOF), *Antibiogram not available for this bacterial genus, 32h 49m, Chain Gram positive coccus	32h 49m	2024-08-30 06:36:11	[Escherichia coli], 12h 39m, Gram-negative bacilli	12h 39m	00:00:00	0	0	0	0	0	2	2	13	2					Escherichia coli	4	BLEE CTX-M	Ertapenem 1g IV every 24h x 7-14 days	Ertapenem	Gentamicina 5-7 mg/kg/dosis IV/IM cada 24h (ajustado de pico y valle) x 7-14d	Meropenem 1-2 g IV cada 8h x 7-14d	Ciprofloxacin 400mg IV cada 12h x 7-14d	0	0	Escherichia coli	BLEE CTX-M	Ertapenem 1g IV cada 24h x 7-14d	Ertapenem	Amikacina 15-30 mg/kg IV cada 24h (luego el intervalo de dosificación se basa en la evaluación farmacocinética) x 7-14d (no suele usarse como monoterapia)	Cefoperazona/Sulbactam 2-4 g/día IV/IM en dosis divididas equitativamente cada 12h x 7-14d(según datos limitados, es posible que falle el medicamento)	0
302173975	2024-08-31	1970-10-23	053-10-08	53	0	0	0	2024-08-31 12:40:25	2024-09-01 04:52:10	2024-09-02 07:22:59	16.1958	42.7096	26.5138	[Escherichia coli], 12h 12m, Gram negative Bacili	12h 12m	2024-09-01 01:57:14	[Escherichia coli], 12h 12m, Gram-negative bacilli	12h 12m	00:00:00	0	0	0	0	0	2	2	12	1					Escherichia coli	4	0	Ceftriaxone 1-2g IV every 12h (2g every 24h according to some sources) x 7-14 days	Ceftriaxone	Ampicilin/Sulbactam 3g (2 g amp/1 g sulb) IV cada 6h x 7-14 d	Cefepima 1-2 g IV cada 8-12h x 7-14d	Piperacilina/tazobactam 3,375g - 4,5g IV cada 6h (dosis estándar, aunque la dosis específica no está definida) x 7-14d	0	0	Escherichia coli	0	Ceftriaxona 1-2g IV cada 12h (2g cada 24h según algunas fuentes) x 7-14d	Ceftriaxone	Ceftazidima 2 g IV cada 8 h x 7-14 d	Cefepima 1-2 g IV cada 8-12h x 7-14d	Piperacilina/tazobactam 3,375 g - 4,5g IV cada 6h (dosis estándar, aunque la dosis específica no está definida) x 7-14d
302173701	2024-08-31	2024-08-26	000-00-05	0	1	0	0	2024-08-31 12:16:25	2024-09-01 21:30:02	2024-09-03 06:56:31	33.2269	66.6682	33.4413	[Escherichia coli], 9h 25m, Gram negative Bacili	9h 25m	2024-09-01 19:53:38	[Escherichia coli], 8h 4m, Gram-negative bacilli	8h 4m	00:00:00	0	0	0	0	0	2	2	8	2					Escherichia coli	4	BLEE CTX-M	Ertapenem (pediatric dosage) for indefinite duration	Ertapenem	Meropenem 20-40 mg/kg/dosis (máx.: 2 g/dosis) IV administrado durante 3-4 horas cada 8 horas (asociado con línea) (dosis más altas con sepsis) durante una duración indefinida (normalmente 7-14 días)	0	0	0	0	Escherichia coli	BLEE CTX-M	Ertapenem pediátrico dosificado por duración indefinida	Ertapenem	Meropenem 20-40 mg/kg/dosis (máx.: 2 g/dosis) IV administrado durante 3-4 horas cada 8 horas (asociado con línea) (dosis más altas con sepsis) durante una duración indefinida (normalmente 7-14 días)	Amikacina [≥ 35 semanas de gestación, ≥ 8 días] 18 mg/kg/dosis IV/IM cada 24 h; ≥ 35 semanas de gestación, 0-7 días: 15 mg/kg/dosis IV/IM cada 24 horas; 30-34 semanas de gestación, ≥ 11 días: 15 mg/kg/dosis IV/IM cada 24 horas; 30-34 semanas de gestación, 0-10 durante 7-14 días	0
302177833	2024-09-02	2024-09-02	000-00-00	0	1	0	0	2024-09-02 18:09:43	2024-09-03 12:21:53	2024-09-04 01:27:02	18.2027	31.2887	13.086	[Escherichia coli], 9h 40m, Gram negative Bacili	9h 40m	2024-09-02 20:18:40	Not applicable	----	2024-09-02 20:18:40	[Escherichia coli], 9h 19m, Gram-negative bacilli	9h 19m	45537.8	NEGATIVE	----	2	4	9	3					Escherichia coli	4	0	Ceftazidime 50 mg/kg/dose IV every 8 hours. FDA approved: 30 mg/kg/dose IV every 12 hours (≥ 32 weeks gestation, ≥ 8 days). 50 mg/kg/dose IV every 12 hours (≥ 32 weeks gestation, 0-7 days). 50 mg/kg/dose IV every 8 hours (32 weeks gestation, ≥ 7 days), 50 mg/kg/dose IV every 12 hours (32 weeks gestation, 0-6) for 7-14 days (limited data).	Ceftazidime	Cefepima [≥ 36 semanas de gestación] 50 mg/kg/dosis IV cada 12 horas (puede reducirse a 30/mg/dosis si MIC ≤ 4); [ 36 meses de gestación] 30 mg/kg/dosis IV cada 12 horas durante 7 a 14 días	Piperacilina/tazobactam 80 mg/kg/dosis del componente de piperacilina IV cada 6 horas [> 30 semanas posmenstrual], 100 mg/kg/dosis del componente de piperacilina IV cada 8 horas [ 30 semanas posmenstruales)-convencional, o 100 mg/kg/dosis del componente de piperacilina administrado durante 4 horas IV cada 8 horas (máx.: 4 g/dosis de piperacilina [4,5 g/dosis piperacilina; tazobactam]) durante 7 a…	0	0	0	Escherichia coli	0	Ceftazidima 50 mg/kg/dosis IV cada 8 horas. Aprobado por la FDA: 30 mg/kg/dosis IV cada 12 horas (≥ 32 semanas de gestación, ≥ 8 días). 50 mg/kg/dosis IV cada 12 horas (≥ 32 semanas de gestación, 0-7 días). 50 mg/kg/dosis IV cada 8 horas ( 32 semanas de gestación, ≥ 7 días), 50 mg/kg/dosis IV cada 12 horas ( 32 semanas de gestación, 0-6) durante 7-14 días (datos limitados)	Ceftazidime	Cefepima [≥ 36 semanas de gestación] 50 mg/kg/dosis IV cada 12 horas (puede reducirse a 30/mg/dosis si MIC ≤ 4); [ 36 meses de gestación] 30 mg/kg/dosis IV cada 12 horas durante 7 a 14 días	Gentamicina [≥ 35 semanas de gestación, ≥ 8 días] 5 mg/kg/dosis IV/IM cada 24 horas; [≥ 35 semanas de gestación 0-7 días] 4 mg/kg/dosis IV/IM cada 24 horas; [30-34 semanas de gestación, ≥ 11 días] 5 mg/kg/dosis IV/IM cada 24 horas;[30-34 semanas y 0-10 días] 5 mg/kg/dosis IV/IM cada 36 horas;[ 30 semanas de gestación, ≥15 días] 5 mg/kg/dosis IV/IM Q36H; [30 semanas de gestación, 0-14 días] 5 mg/k…	0
302186625	2024-09-05	1966-04-22	058-04-13	58	0	0	0	2024-09-05 16:10:43	2024-09-06 13:12:41	2024-09-07 12:46:26	21.033	44.5954	23.5624	[Listeria monocytogenes], 20h 13m, ----	20h 13m	2024-09-06 10:58:08	[Listeria monocytogenes], 17h 12m, Gram-positive bacilli	17h 12m	00:00:00	0	0	0	0	0	2	2	17	2					Listeria monocytogenes	12	0	Ampicillin 2g IV every 4h x 21d (longer duration may be necessary in case of complications)	Ampicillin	Meropenem 2g IV cada 8h por hasta 21 días (puede ser necesaria una duración más prolongada en caso de complicaciones)	Trimetoprima/sulfametoxazol 20 mg/kg/día (basado en el componente de TMP) dividido cada 6-12h por hasta 21 días (puede ser necesaria una duración más prolongada en caso de complicaciones)	Linezolid 600 mg IV cada 12h por hasta 21 días (puede ser necesaria una duración más prolongada en caso de complicaciones)	0	0	Listeria monocytogenes	0	Ampicilina 2g IV cada 4h por hasta 21 días (puede ser necesaria una duración más prolongada en caso de complicaciones)	Ampicillin	Trimetropin and Meropenem	0	0
302196463	2024-09-09	1986-11-27	037-09-12	37	0	0	0	2024-09-09 17:12:44	2024-09-10 08:43:29	2024-09-11 07:20:02	15.5127	38.1218	22.6091	0	0	00:00:00	0	0	00:00:00	0	0	0	0	0									Escherichia coli	4	0	Ceftriaxone 1-2g IV every 12h (2g every 24h according to some sources) x 7-14 days	Ceftriaxone	Ampicilin/Sulbactam 3g (2 g amp/1 g sulb) IV cada 6h x 7-14 d	Ceftazidima 2 g IV cada 8 h x 7-14 d	Piperacilina/tazobactam 3,375g - 4,5g IV cada 6h (dosis estándar, aunque la dosis específica no está definida) x 7-14d	Levofloxacina 750mg IV/VO cada 24h (también son posibles dosis más bajas de 500 mg VO/IV cada 12-24h) x 7-14d	0	Escherichia coli	0	Ceftriaxona 1-2g IV cada 12h (2g cada 24h según algunas fuentes) x 7-14d	Ceftriaxone	Ampicilin/Sulbactam 3g (2 g amp/1 g sulb) IV cada 6h x 7-14 d	Ceftazidima 2 g IV cada 8 h x 7-14 d	Cefepima 1-2 g IV cada 8-12h x 7-14d
302202126	2024-09-11	1955-01-07	069-08-04	69	0	0	0	2024-09-13 13:39:19	2024-09-14 03:00:29	2024-09-15 12:08:14	13.3529	46.482	33.1291	[Serratia marcescens], 2h 15m, Gram negative Bacili	2h 15m	2024-09-13 19:25:24	[Serratia marcescens], 10h 5m, Gram-negative bacilli	10h 5m	00:00:00	0	0	0	0	0	2	2	2	1					Serratia marcescens	8	0	Ceftriaxone 1-2g IV every 12h (2g every 24h according to some sources) x 7-14 days	Ceftriaxone	Ceftazidima 2 g IV cada 8 h x 7-14 d	Cefepima 1-2 g IV cada 8-12h x 7-14d	Piperacilina/tazobactam 3,375g - 4,5g IV cada 6h (dosis estándar, aunque la dosis específica no está definida) x 7-14d	0	0	Serratia marcescens	0	Cefepima 1-2 g IV cada 8-12h x 7-14d	Cefepima	Ertapenem 1g IV cada 24h x 7-14d	Ciprofloxacin 400mg IV cada 12h x 7-14d	0
302208448	2024-09-13	1966-09-19	057-11-24	57	0	0	0	2024-09-13 17:03:32	2024-09-14 11:54:22	2024-09-16 10:51:33	18.8473	65.8003	46.953	[Staphylococcus epidermidis], 15h 51m, Gram-positive cocci in clusters	15h 51m	2024-09-14 12:08:43	[Staphylococcus epidermidis], 19h 41m, Gram-positive cocci in clusters	19h 41m	00:00:00	0	0	0	0	0	2	2	15	1					Staphylococcus epidermidis	12	mecA/C	Vancomycin IV 15-20 mg/kg/dose IV every 8-12h initially (dosage AUC) x 10-14 days	Vancomycin	Linezolid 600 mg IV/VO cada 12h x 7-14d (son posibles ciclos más cortos. A veces se requieren duraciones más largas)	0	0	0	0	Staphylococcus epidermidis	mecA/C	Vancomycin IV 15-20 mg/kg/dosis IV cada 8-12h inicialmente (dosificación AUC) x 10-14d	Vancomycin	Linezolid 600 mg IV/VO cada 12h x 7-14d (son posibles ciclos más cortos. A veces se requieren duraciones más largas)	0	0
302212413	2024-09-15	1927-08-23	097-00-23	97	0	0	0	2024-09-15 11:38:15	2024-09-16 02:13:02	2024-09-17 11:11:07	14.5796	47.5476	32.968	[Escherichia coli], 12h 58m, Gram negative Bacili	12h 58m	2024-09-16 00:46:35	[Escherichia coli], 12h 59m, Gram-negative bacilli	12h 59m	00:00:00	0	0	0	0	0	2	2	13	1					Escherichia coli	4	BLEE CTX-M	Ertapenem 1g IV every 24h x 7-14 days	Ertapenem	Meropenem 1-2 g IV cada 8h x 7-14d	Gentamicina 5-7 mg/kg/dosis IV/IM cada 24h (ajustado de pico y valle) x 7-14d	Amikacina 15-30 mg/kg IV cada 24h, en terapia combinada, durante 7-14d	Levofloxacina 750mg IV/VO cada 24h (también son posibles dosis más bajas de 500mg VO/IV cada 12-24h) durante 7-14d (la dosis se basa en la bacteriemia relacionada con el tracto gastrointestinal)	0	Escherichia coli	BLEE CTX-M	Ertapenem 1g IV cada 24h x 7-14d	Ertapenem	Meropenem 1-2g IV cada 8h x 7-14d	Amikacina 15-30 mg/kg IV cada 24h, en terapia combinada, durante 7-14d	0
302212602	2024-09-15	1938-08-24	086-00-22	86	1	0	0	2024-09-15 20:04:06	2024-09-17 18:15:10	2024-09-18 11:24:42	46.1843	63.3432	17.1589	Negative	----	2024-09-17 14:39:07	[Enterobacter cloacae complex], 42h 19m, Gram-negative bacilli	42h 19m	00:00:00	0	0	0	0	0	1	2	42	2					Enterobacter cloacae	2	BLEE CTX-M	Ciprofloxacin 400mg IV every 12h x 7-14 days	Ciprofloxacin	Levofloxacina 750 mg IV/VO cada 24h (también son posibles dosis más bajas de 500mg VO/IV cada 12-24h) x 7-14d (la dosis se basa en la bacteriemia relacionada con el tracto gastrointestinal)	Gentamicina 5-7 mg/kg/dosis IV/IM cada 24h (ajustado de pico y valle) durante 7-14d	0	0	0	Enterobactercloacae complex, Enterobacter cloacae	0	Consulte a continuación las recomendaciones de tratamiento.	Consult	0	0	0
302213909	2024-09-16	2019-03-15	005-06-01	5	1	0	0	2024-09-16 09:56:29	2024-09-18 02:54:57	2024-09-19 10:40:57	40.9745	72.7411	31.7666	Negative, 57h 39m, no germs are observed	57h 39m	2024-09-16 10:42:00	[Haemophilus influenzae], 39h 3m, Gram-negative coccobacilli	39h 3m	00:00:00	0	0	0	0	0	1	2	39	2					Haemophilus influenzae	12	0	Ceftriaxone 50 mg/kg/dose IV every 12h or 80 mg/kd/dose IV every 24h (max. 4000 mg/day) depending on dose for endocarditis x 7-14 days	Ceftriaxone	Piperacilina/tazobactam 80 mg/kg/dosis del componente de piperacilina IV cada 6h (máx.: 4 g/dosis) (convencional), o 100 mg/kg/dosis del componente de piperacilina administrado durante 4h IV cada 8h (máx.: 4 g/dosis) (prolongada) infusiones), x 7-14d (aunque no definido y basado en el escenario clínico)	Cefepima 50 mg/kg/dosis IV cada 12h x 7-14d	Aztreonam [> 9 meses] 30 mg/kg/dosis IV (máx.: 2 g/dosis) cada 6-8h x 7-14d	Meropenem 20-40 mg/kg/dosis (máx.: 2 g/dosis) IV administrado durante 3-4h cada 8h (asociado con línea) (dosis más altas con sepsis) durante una duración indefinida (normalmente 7-14 días)	0	Haemophilus influenzae	0	Ceftriaxona 50 mg/kg/dosis IV cada 12h o 80 mg/kd/dosis IV cada 24h (máximo 4000 mg/día) según la dosis para endocarditis, x 7-14d	Ceftriaxone	Cefepima 50 mg/kg/dosis IV cada 12h x 7-14d	0	0
302224732	2024-09-19	1936-01-01	088-08-18	88	0	0	0	2024-09-19 17:48:17	2024-09-20 07:47:15	2024-09-21 10:25:52	13.9828	40.6264	26.6437	[Escherichia coli], 12h 36m, Gram negative Bacili	12h 36m	2024-09-19 19:02:59	[Escherichia coli], 12h 17m, Gram-negative bacilli	12h 17m	00:00:00	0	0	0	0	0	2	2	12	2					Escherichia coli	4	BLEE CTX-M	Ertapenem 1g IV every 24h x 7-14 days	Ertapenem	Meropenem 1-2 g IV cada 8h x 7-14d	Gentamicina 5-7 mg/kg/dosis IV/IM cada 24h (ajustado de pico y valle) x 7-14d	Amikacina 15-30 mg/kg IV cada 24h, en terapia combinada, durante 7-14d	Levofloxacina 750mg IV/VO cada 24h (también son posibles dosis más bajas de 500mg VO/IV cada 12-24h) durante 7-14d (la dosis se basa en la bacteriemia relacionada con el tracto gastrointestinal)	0	Escherichia coli	BLEE CTX-M	Ertapenem 1g IV cada 24h x 7-14d	Ertapenem	Meropenem 1-2 g IV cada 8h x 7-14d	Gentamicina 5-7 mg/kg/dosis IV/IM cada 24h (ajustado de pico y valle) x 7-14d	Amikacina 15-30 mg/kg IV cada 24h, en terapia combinada, durante 7-14d
302231438	2024-09-22	1938-01-17	086-08-05	86	0	0	0	2024-09-22 12:52:48	2024-09-23 01:10:22	2024-09-23 23:47:17	12.293	34.9083	22.6153	[Escherichia coli], 11h 31m, Gram negative Bacili	11h 31m	2024-09-22 23:57:59	[Escherichia coli], 11h 1m, Gram-negative bacilli	11h 1m	00:00:00	0	0	0	0	0	2	2	11	2					Escherichia coli	4	0	Ceftriaxone 1-2g IV every 12h (2g every 24h according to some sources) x 7-14 days	Ceftriaxone	Ampicilin/Sulbactam 3g (2 g amp/1 g sulb) IV cada 6h x 7-14 d	Ceftazidima 2 g IV cada 8 h x 7-14 d	Piperacilina/tazobactam 3,375g - 4,5g IV cada 6h (dosis estándar, aunque la dosis específica no está definida) x 7-14d	Levofloxacina 750mg IV/VO cada 24h (también son posibles dosis más bajas de 500mg VO/IV cada 12-24h) durante 7-14d (la dosis se basa en la bacteriemia relacionada con el tracto gastrointestinal)	0	Escherichia coli	0	Ceftriaxona 1-2g IV cada 12h (2g cada 24h según algunas fuentes) x 7-14d	Ceftriaxone	Ampicilin/Sulbactam 3g (2 g amp/1 g sulb) IV cada 6h x 7-14 d	Ceftazidima 2 g IV cada 8 h x 7-14 d	Piperacilina/tazobactam 3,375g - 4,5g IV cada 6h (dosis estándar, aunque la dosis específica no está definida) x 7-14d
302240246	2024-09-25	1962-03-18	062-06-07	62	0	0	0	2024-09-25 15:41:15	2024-09-26 09:46:27	2024-09-28 13:57:48	18.0866	70.2756	52.189	[Pseudomonas aeruginosa], 15h 0m, bacilos Gran Negatives	15h 0m	2024-09-26 11:36:33	[Pseudomonas aeruginosa], 37h 10m, Gram-negative bacilli	37h 10m	00:00:00	0	0	0	0	0	2	2	15	1					Pseudomonas aeruginosa	6	0	Ceftazidime 2 g IV every 8 hours for 7-14 days (limited data)	Ceftazidime	Cefepima 2 g IV cada 8 horas durante 7 a 14 días	Piperacilina/tazobactam 4,5 g IV cada 6 horas durante 7-14d	Aztreonam 2 g IV cada 6-8 horas (2 g IV cada 8 horas según algunas fuentes) durante 7 a 14 días	Ciprofloxacin 400 mg IV cada 8 horas según la dosis de Pseudomonas PNA (dosis para endocarditis: 400 mg IV cada 12 horas) durante 7 a 14 días	0	Pseudomonas aeruginosa	0	Ciprofloxacin 400 mg IV cada 8 horas según la dosis de Pseudomonas PNA (dosis para endocarditis: 400 mg IV cada 12 horas) durante 7 a 14 días	Ciprofloxacin	Cefoperazona/Sulbactam 2 a 4 g/día IV/IM en dosis divididas equitativamente cada 12 horas durante 7 a 14 días (según datos limitados, es posible que falle el medicamento)	0	0
302250169	2024-09-30	1968-07-07	056-02-23	56	1	0	0	2024-09-30 08:14:32	2024-10-01 04:49:48	2024-10-02 06:50:02	20.5878	46.5917	26.0039	[Escherichia coli], 15h 54m, Gram negative Bacili	15h 54m	2024-10-01 01:08:58	[Escherichia coli], 15h 44m, Gram-negative bacilli	15h 44m	00:00:00	0	0	0	0	0	2	2	16	2					Escherichia coli	4	BLEE CTX-M	Ertapenem 1 g IV every 24h x 7-14 days	Ertapenem	Meropenem 1-2 g IV cada 8 horas durante 7-14 días	Gentamicina 5-7 mg/kg/dosis IV/IM cada 24 horas (ajustado de pico y valle) durante 7-14 días	Amikacina 15-30 mg/kg IV una vez al día, en terapia combinada durante 7-14 días	Levofloxacina 750 mg IV/VO cada 24 horas (también son posibles dosis más bajas de 500 mg VO/IV cada 12-24 horas) durante 7 a 14 días (la dosis se basa en la bacteriemia relacionada con el tracto gastrointestinal)	0	Escherichia coli	BLEE CTX-M	Ertapenem 1 g IV cada 24 horas durante 7 a 14 días	Ertapenem	Meropenem 1-2 g IV cada 8 horas durante 7-14 días	Amikacina 15-30 mg/kg IV una vez al día, en terapia combinada durante 7-14 días	Cefoperazona/Sulbactam 2 a 4 g/día IV/IM en dosis divididas equitativamente cada 12 horas durante 7 a 14 días (según datos limitados, es posible que falle el medicamento)
302251964	2024-09-30	1979-08-11	045-01-19	45	1	0	0	2024-09-30 13:22:51	2024-10-01 09:51:37	2024-10-03 06:24:42	20.4794	65.0309	44.5515	Negative	----	2024-10-01 12:19:54	NEGATIVE	----	2024-10-01 09:18:18	[Pseudomonas aeruginosa], 19h 28m, Gram-negative bacilli	19h 28m	45566.5	NEGATIVE	----	1	4	19	3					Pseudomonas aeruginosa	6	0	Ceftazidime 2 g IV every 8 hours for 7-14 days (limited data)	Ceftazidime	Cefepima 2 g IV cada 8 horas durante 7 a 14 días	Piperacilina/tazobactam 4,5 g IV cada 6 horas durante 7 a 14 días	Aztreonam 2 g IV cada 6-8 horas (2 g IV cada 8 horas según algunas fuentes) durante 7 a 14 días	Amikacina 15-30 mg/kg IV una vez al día, en terapia combinada durante 7-14 días	Ciprofloxacin 400 mg IV cada 8 horas según la dosis de Pseudomonas PNA (dosis para endocarditis: 400 mg IV cada 12 horas) durante 7 a 14 días	Pseudomonas aeruginosa	0	Cefepima 2 g IV cada 8 horas durante 7 a 14 días	Cefepima	Meropenem 1-2 g IV cada 8 horas durante 7-14 días	Ciprofloxacin 400 mg IV cada 8 horas según la dosis de Pseudomonas PNA (dosis para endocarditis: 400 mg IV cada 12 horas) durante 7 a 14 días	Cefoperazona/Sulbactam 2 a 4 g/día IV/IM en dosis divididas equitativamente cada 12 horas durante 7 a 14 días (según datos limitados, es posible que falle el medicamento)
302270281	2024-10-08	2023-04-06	001-06-02	1	1	0	0	2024-10-08 04:59:31	2024-10-09 01:19:38	2024-10-10 06:54:11	20.3353	49.9109	29.5757	Negative	----	2024-10-09 02:15:24	NEGATIVE	----	2024-10-08 22:23:15	[Staphylococcus hominis], 15h 41m, Gram-positive cocci in clusters	15h 41m	45574.1	[Staphylococcus hominis], 30h 30m, Gram-positive cocci in clusters	30h 30m	2	4	15	3					Staphylococcus sp.	12	0	Cefazolin 100 mg/kg/day (max: 6 g/day) IV or IM divided every 8h x 7-14 days	Cefazolin	Vancomycin IV 20 mg/kg/dosis (máx.: 2000-3000 mg/dosis) dosis de carga IV, seguida de 40-80 mg/kg/día IV divididos cada 6-8-12 horas; ajustar según el parámetro PK/PD (obesidad) ajustar para el mínimo sérico objetivo de 10-15 mg/L y AUC24 de 400 mg·hora/L (se necesitan dosis más altas en algunas infecciones durante 7-14 días (puede ser necesaria una duración más larga con posible terapia reductor…	Linezolid 10 mg/kg/dosis IV/VO cada 8 horas, [≥ 12 años] 600 mg VO/IV cada 12 horas (máx.: 600 mg/dosis) durante 14 a 28 días (según el escenario clínico)	0	0	0	Staphylococcus hominis	0	Vancomycin IV 20 mg/kg/dosis (máx.: 2000- 3000 mg/dosis) dosis de carga IV, seguida de 40-80mg/kg/día IV divididos cada 6-8-12 horas; ajustar según el parámetro PK/PD (obesidad) ajustar para el mínimo sérico objetivo de 10-15 mg/L y AUC24 de 400 mg·hora/L (se necesitan dosis más altas en algunas infecciones durante 7-14 días (puede ser necesaria una duración más larga con posible terapia reductor…	Vancomycin	Linezolid 10 mg/kg/dosis IV/VO cada 8 horas, [≥ 12 años] 600 mg VO/IV cada 12 horas (máx.: 600 mg/dosis) durante 14 a 28 días (según el escenario clínico)	0	0
302282311	2024-10-12	1980-10-19	043-11-24	43	1	0	0	2024-10-12 20:53:45	2024-10-13 13:38:18	2024-10-14 09:00:24	16.7425	36.1109	19.3684	[Escherichia coli], 12h 36m, Gram negative Bacili,	12h 36m	2024-10-13 09:12:09	[Escherichia coli], 11h 46m, Gram-negative bacilli	11h 46m	00:00:00	0	0	0	0	0	2	2	12	2					Escherichia coli	4	0	Ceftriaxone 1-2 g IV every 12 h (2 g every 24 h according to some sources) x 7-14 days	Ceftriaxone	Ampicilin/Sulbactam 3 g (2 g amp/1 g sulb) IV cada 6 horas durante 7 a 14 días	Ceftazidima 2 g IV cada 8 horas durante 7 a 14 días (datos limitados)	Piperacilina/tazobactam 3,375 g-4,5 g IV cada 6 horas (dosis estándar, aunque la dosis específica no está definida) durante 7 a 14 días	Levofloxacina 750 mg IV/VO cada 24 horas (también son posibles dosis más bajas de 500 mg VO/IV cada 12-24 horas) durante 7 a 14 días (la dosis se basa en la bacteriemia relacionada con el tracto gastrointestinal)	0	Escherichia coli	0	Ceftriaxona 1-2 g IV cada 12 h (2 g cada 24 h según algunas fuentes) durante 7 a 14 días	Ceftriaxone	Ampicilin/Sulbactam 3 g (2 g amp/1 g sulb) IV cada 6 horas durante 7 a 14 días	Ceftazidima 2 g IV cada 8 horas durante 7 a 14 días (datos limitados)	Cefepima 1-2 g IV cada 8-12 horas durante 7-14 días
302282349	2024-10-13	1954-02-27	070-07-14	70	1	0	0	2024-10-13 02:50:56	2024-10-13 18:51:47	2024-10-15 07:04:09	16.0142	52.2205	36.2063	[Streptococcus gallolyticus], 11h 52m, Chain Gram positive coccus	11h 52m	2024-10-13 14:02:39	[Streptococcus gallolyticus], 10h 42m, Gram-positive cocci in chains	10h 42m	00:00:00	0	0	0	0	0	2	2	11	2					Streptococcus sp.	10	0	Vancomycin IV 15-20 mg/kg/dose IV every 8-12 h initially (AUC dosing) x 10-14 days	Vancomycin	Ampicilina 2 g IV cada 4 horas (etiqueta de la FDA: 150-200 mg/kg/día IV/IM dividido cada 3-4 horas (máximo 12 g/día IV)) durante 7 a 14 días dependiendo del escenario clínico (es posible un ciclo más corto)	Ceftriaxona 1-2 g IV cada 12 h (2 g cada 24 h según algunas fuentes) durante 7 a 14 días	0	0	0	Streptococcus gallolyticus	0	Ceftriaxona 1-2 g IV cada 12 h (2 g cada 24 h según algunas fuentes) durante 7 a 14 días	Ceftriaxone	Vancomycin IV 15-20 mg/kg/dosis IV cada 8-12 h inicialmente (dosificación AUC) durante 10-14 días	Linezolid 600 mg IV/VO cada 12 horas durante 7 a 14 días (son posibles ciclos más cortos. A veces se requieren duraciones más largas)	0
302301420	2024-10-20	1945-06-16	079-04-04	79	0	0	0	2024-10-20 14:03:05	2024-10-21 02:36:43	2024-10-21 12:22:14	12.5606	22.3192	9.75858	[Escherichia coli],11h 27m, Gram negative Bacili	11h 27m	2024-10-21 01:12:26	[Escherichia coli], 10h 57m, Gram-negative bacilli	10h 57m	00:00:00	0	0	0	0	0	2	2	11	2					Escherichia coli	4	BLEE CTX-M	Ertapenem 1 g IV every 24h x 7- 14 days	Ertapenem	Meropenem 1-2 g IV cada 8 horas durante 7-14 días	Gentamicina 5-7 mg/kg/dosis IV/IM cada 24 horas (ajustado de pico y valle) durante 7-14 días	Amikacina 15-30 mg/kg IV una vez al día, en terapia combinada durante 7-14 días	Levofloxacina 750 mg IV/VO cada 24 horas (también son posibles dosis más bajas de 500 mg VO/IV cada 12-24 horas) durante 7 a 14 días (la dosis se basa en la bacteriemia relacionada con el tracto gastrointestinal)	0	Escherichia coli	BLEE CTX-M	Ertapenem 1 g IV cada 24 horas durante 7 a 14 días	Ertapenem	Amikacina 15-30 mg/kg IV una vez al día, en terapia combinada durante 7-14 días	Cefoperazona/Sulbactam 2 a 4 g/día IV/IM en dosis divididas equitativamente cada 12 horas durante 7 a 14 días (según datos limitados, es posible que falle el medicamento)	0
302301936	2024-10-21	1987-05-10	037-05-11	37	1	0	0	2024-10-21 07:54:02	2024-10-22 02:15:45	2024-10-22 23:28:49	18.3621	39.5798	21.2177	[Salmonella typhi], 13h 49m, Gram negative Bacili	13h 49m	2024-10-21 23:02:45	[Salmonella typhi], 13h 49m, Gram-negative bacilli	13h 49m	00:00:00	0	0	0	0	0	2	2	14	1					Salmonella spp.	7	0	Ceftriaxone 1-2 g IV every 24 hours (every 12 hours with other causes of bacteremia) for 14 days (limited data)	Ceftriaxone	Levofloxacina 750 mg VO/IV cada 24 horas durante 14 días	Trimetoprima/sulfametoxazol 8-15 mg/kg/día del componente TMP dividido cada 8 horas durante 14 días	Meropenem 1-2 g IV cada 8 horas durante 14 días	0	0	Salmonella typhi	0	Ceftriaxona 1-2 g IV cada 24 horas (cada 12 horas con otras causas de bacteriemia) durante 14 días (datos limitados)	Ceftriaxone	Trimetoprima/sulfametoxazol 8-15 mg/kg/día del componente TMP dividido cada 8 horas durante 14 días por posible Bacteriemia por salmonella	Meropenem 1-2 g IV cada 8 horas durante 7-14 días	0
302304089	2024-10-21	1951-08-13	073-02-08	73	0	0	0	2024-10-21 13:34:37	2024-10-22 07:14:38	2024-10-23 11:22:09	17.6668	45.7922	28.1254	[Escherichia coli], 20h 24m, Gram negative Bacili	20h 24m	2024-10-22 02:24:58	[Escherichia coli], 12h 34m, Gram-negative bacilli	12h 34m	00:00:00	0	0	0	0	0	2	2	13	2					Escherichia coli	4	0	Ceftriaxone 1-2 g IV every 12 h (2 g every 24 h according to some sources) x 7 -14 days	Ceftriaxone	Ampicilin/Sulbactam 3 g (2 g amp/1 g sulb) IV cada 6 horas durante 7 a 14 días	Ceftazidima 2 g IV cada 8 horas durante 7 a 14 días (datos limitados)	Piperacilina/tazobactam 3,375 g-4,5 g IV cada 6 horas (dosis estándar, aunque la dosis específica no está definida) durante 7 a 14 días	Levofloxacina 750 mg IV/VO cada 24 horas (también son posibles dosis más bajas de 500 mg VO/IV cada 12-24 horas) durante 7 a 14 días (la dosis se basa en la bacteriemia relacionada con el tracto gastrointestinal)	0	Escherichia coli	0	Ceftriaxona 1-2 g IV cada 12 h (2 g cada 24 h según algunas fuentes) durante 7 a 14 días	Ceftriaxone	Ceftazidima 2 g IV cada 8 horas durante 7 a 14 días (datos limitados)	Cefepima 1-2 g IV cada 8-12 horas durante 7-14 días	Piperacilina/tazobactam 3,375 g-4,5 g IV cada 6 horas (dosis estándar, aunque la dosis específica no está definida) durante 7 a 14 días
302315406	2024-10-25	1943-08-21	081-02-04	81	1	0	0	2024-10-25 12:33:52	2024-10-26 09:15:16	2024-10-27 18:49:04	20.69	54.2532	33.5633	Negative	----	2024-10-26 09:25:37	NEGATIVE	----	2024-10-26 06:43:59	[Escherichia coli], 17h 45m, Gram-negative bacilli	17h 45m	45591.4	NEGATIVE	----	1	4	18	3					Escherichia coli	4	BLEE CTX-M	Ertapenem 1 g IV every 24h x 7-14 days	Ertapenem	Meropenem 1-2 g IV cada 8 horas durante 7-14 días	Gentamicina 5-7 mg/kg/dosis IV/IM cada 24 horas (ajustado de pico y valle) durante 7-14 días	Amikacina 15-30 mg/kg IV una vez al día, en terapia combinada durante 7-14 días	Levofloxacina 750 mg IV/VO cada 24 horas (también son posibles dosis más bajas de 500 mg VO/IV cada 12-24 horas) durante 7 a 14 días (la dosis se basa en la bacteriemia relacionada con el tracto gastrointestinal)	0	Escherichia coli	BLEE CTX-M	Ertapenem 1 g IV cada 24 horas durante 7 a 14 días	Ertapenem	Amikacina 15-30 mg/kg IV una vez al día, en terapia combinada durante 7-14 días	Cefoperazona/Sulbactam 2 a 4 g/día IV/IM en dosis divididas equitativamente cada 12 horas durante 7 a 14 días (según datos limitados, es posible que falle el medicamento)	0
302319305	2024-10-26	2018-12-23	005-10-03	5	0	0	0	2024-10-26 22:38:53	2024-10-27 17:14:08	2024-10-28 11:31:05	18.5875	36.8697	18.2823	[Escherichia coli], 14h 59m, Gram negative Bacili	14h 59m	2024-10-27 17:44:00	NEGATIVE	----	00:00:00	0	0	0	0	0	1	2	15	1					Escherichia coli	4	BLEE CTX-M	Meropenem 20-40 mg/kg/dose (max.: 2 g/dose) IV administered over 3-4 hours every 8 hours (associated with line) (higher doses with sepsis) for an indefinite duration (usually 7-14 days)	Meropenem	Gentamicina	0	0	0	0	Escherichia coli	BLEE CTX-M	Meropenem 20-40 mg/kg/dosis (máx.: 2 g/dosis) IV administrado durante 3-4 horas cada 8 horas (asociado con línea) (dosis más altas con sepsis) durante una duración indefinida (normalmente 7-14 días)	Meropenem	Gentamicina	0	0
302322457	2024-10-28	1965-04-02	059-06-26	59	1	0	0	2024-10-28 14:04:49	2024-10-29 04:13:56	2024-10-30 11:26:54	14.1519	45.3681	31.2162	[Escherichia coli], 12h 20m, Gram negative Bacili	12h 20m	2024-10-29 02:42:56	[Escherichia coli], 11h 40m, Gram-negative bacilli	11h 40m	2024-10-29 04:49:48	0	0	45594.2	0	0	2	2	12	2					Escherichia coli	4	BLEE CTX-M	Ertapenem 1 g IV every 24h x 7-14 days	Ertapenem	Meropenem 1-2 g IV cada 8 horas durante 7-14 días	Gentamicina 5-7 mg/kg/dosis IV/IM cada 24 horas (ajustado de pico y valle) durante 7-14 días	Amikacina 15-30 mg/kg IV una vez al día, en terapia combinada durante 7-14 días	Levofloxacina 750 mg IV/VO cada 24 horas (también son posibles dosis más bajas de 500 mg VO/IV cada 12-24 horas) durante 7 a 14 días (la dosis se basa en la bacteriemia relacionada con el tracto gastrointestinal)	0	Escherichia coli	BLEE CTX-M	Ertapenem 1 g IV cada 24 horas durante 7 a 14 días	Ertapenem	Meropenem 1-2 g IV cada 8 horas durante 7-14 días	Gentamicina 5-7 mg/kg/dosis IV/IM cada 24 horas (ajustado de pico y valle) durante 7-14 días	Amikacina 15-30 mg/kg IV una vez al día, en terapia combinada durante 7-14 días
302319895	2024-10-27	1956-12-19	067-10-08	67	1	0	0	2024-10-28 20:33:53	2024-10-29 18:27:36	2024-10-31 07:33:08	21.8952	58.9876	37.0924	[Enterococcus faecalis], 20h 44m, Chain Gram positive coccus	20h 44m	2024-10-29 18:10:58	[Enterococcus faecalis], 21h 34m, Gram-positive cocci in chains	21h 34m	2024-10-29 16:32:28	[Enterococcus faecalis], 19h 44m, Gram-positive cocci in chains	19h 44m	45594.8	[Enterococcus faecalis], 22h 23m, Gram-positive cocci in chains	22h 23m	4	4	20	3					Enterococcus faecalis	3	0	Ampicillin 2 g IV every 4 hours (FDA label: 150-200 mg/kg/day IV/IM divided every 3-4 hours (maximum 12 g/day IV)) for 7 to 14 days depending on clinical scenario (shorter course possible)	Ampicillin	Vancomycin IV 15-20 mg/kg/dosis IV cada 8-12 h inicialmente (dosificación AUC) durante 10-14 días	Linezolid 600 mg IV/VO cada 12 horas durante 7 a 14 días (son posibles ciclos más cortos. A veces se requieren duraciones más largas)	0	0	0	Enterococcus faecalis	0	Ampicilina 2 g IV cada 4 horas (etiqueta de la FDA: 150-200 mg/kg/día IV/IM dividido cada 3-4 horas (máximo 12 g/día IV)) durante 7 a 14 días dependiendo del escenario clínico (es posible un ciclo más corto)	Ampicillin	Vancomycin IV 15-20 mg/kg/dosis IV cada 8-12 h inicialmente (dosificación AUC) durante 10-14 días	Linezolid 600 mg IV/VO cada 12 horas durante 7 a 14 días (son posibles ciclos más cortos. A veces se requieren duraciones más largas)	0
302319911	2024-10-27	1956-12-19	067-10-08	67	1	0	0	2024-10-28 20:33:48	2024-10-29 05:40:04	2024-10-30 10:55:07	9.10453	38.3553	29.2508	[Enterococcus faecalis], [Staphylococcus epidermidis], 5h 54m, Gram-positive cocci in clusters and chains	5h 54m	2024-10-29 04:13:06	[Enterococcus faecalis], 7h 23m, Gram-positive cocci in chains	7h 23m	00:00:00	0	0	0	0	0	2	2	6	1					Enterococcus faecalis, Staphylococcus epidermidis	11	mecA/C	Vancomycin IV 15-20 mg/kg/dose IV every 8-12 h initially (dosificación AUC) durante 10-14 días	Vancomycin	Linezolid 600 mg IV/VO cada 12 horas durante 7 a 14 días (son posibles ciclos más cortos. A veces se requieren duraciones más largas)	0	0	0	0	Enterococcus faecalis, Staphylococcus epidermidis	mecA/C	Vancomycin IV 15-20 mg/kg/dosis IV cada 8- 12 h inicialmente (dosificación AUC) durante 10-14 días	Vancomycin	Linezolid 600 mg IV/VO cada 12 horas durante 7 a 14 días (son posibles ciclos más cortos. A veces se requieren duraciones más largas)	0	0
302337622	2024-11-04	1944-08-15	080-02-20	80	1	0	0	2024-11-04 16:11:14	00:00:00	2024-11-06 10:27:21	14.2016	42.2685	28.0669	[Staphylococcus aureus], 11h 22m, Gram-positive cocci in clusters	11h 22m	2024-11-05 03:13:02	[Staphylococcus aureus], 10h 52m, Gram-positive cocci in clusters	10h 52m	2024-11-05 04:22:29	[Staphylococcus aureus], 12h 2m, Gram-positive cocci in clusters	12h 2m	45601.2	[Staphylococcus aureus], 12h 22m, Gram-positive cocci in clusters	12h 22m	4	4	11	2					Staphylococcus aureus	9	0	Cefazolin 2 gr IV every 8h x 7-14 days	Cefazolin	Vancomycin IV 15-20 mg/kg/dosis IV cada 8-12 h inicialmente (dosificación AUC) durante 10-14 días	Linezolid 600 mg IV/VO cada 12 horas durante 7 a 14 días (son posibles ciclos más cortos. A veces se requieren duraciones más largas)	0	0	0	Staphylococcus aureus	0	Cefazolina 2 gramos IV cada 8 horas durante 7-14 días	Cefazolina	Vancomycin IV 15-20 mg/kg/dosis IV cada 8-12 h inicialmente (dosificación AUC) durante 10-14 días	Linezolid 600 mg IV/VO cada 12 horas durante 7 a 14 días (son posibles ciclos más cortos. A veces se requieren duraciones más largas)	0
302337362	2024-11-04	1963-01-20	061-09-15	61	1	0	0	2024-11-05 13:40:31	2024-11-06 02:24:12	2024-11-07 11:39:21	12.7281	45.9805	33.2524	[Escherichia coli], 10h 10m, Gram negative Bacili	10h 10m	2024-11-06 02:02:36	[Escherichia coli], 10h 10m, Gram-negative bacilli	10h 10m	2024-11-06 02:12:32	[Escherichia coli], 10h 20m, Gram-negative bacilli	10h 20m	45602.1	[Escherichia coli], 9h 40m, Gram-negative bacilli	9h 40m	4	4	10	4					Escherichia coli	4	BLEE CTX-M	Ertapenem 1 g IV every 24h x 7-14 days	Ertapenem	Meropenem 1-2 g IV cada 8 horas durante 7-14 días	Gentamicina 5-7 mg/kg/dosis IV/IM cada 24 horas (ajustado de pico y valle) durante 7-14 días	Amikacina 15-30 mg/kg IV una vez al día, en terapia combinada durante 7-14 días	Levofloxacina 750 mg IV/VO cada 24 horas (también son posibles dosis más bajas de 500 mg VO/IV cada 12-24 horas) durante 7 a 14 días (la dosis se basa en la bacteriemia relacionada con el tracto gastrointestinal)	0	Escherichia coli	BLEE CTX-M	Ertapenem 1 g IV cada 24 horas durante 7 a 14 días	Ertapenem	Meropenem 1-2 g IV cada 8 horas durante 7-14 días	Gentamicina 5-7 mg/kg/dosis IV/IM cada 24 horas (ajustado de pico y valle) durante 7-14 días	Amikacina 15-30 mg/kg IV una vez al día, en terapia combinada durante 7-14 días
302354599	2024-11-10	1933-12-28	090-10-13	90	1	0	0	2024-11-10 22:05:52	2024-11-11 10:44:51	2024-11-12 07:20:32	12.6497	33.2444	20.5947	[Escherichia coli], 9h 36m, Gram negative Bacili	9h 36m	2024-11-11 07:57:56	[Escherichia coli], 9h 36m, Gram-negative bacilli	9h 36m	00:00:00	0	0	0	0	0	2	2	10	1					Escherichia coli	4	BLEE CTX-M	Ciprofloxacin 400 mg IV every 12h x 7-14 days	Ciprofloxacin	Gentamicina 5-7 mg/kg/dosis IV/IM cada 24 horas (ajustado de pico y valle) durante 7-14 días	0	0	0	0	Escherichia coli	BLEE CTX-M	Amikacina 15-30 mg/kg IV una vez al día, en terapia combinada durante 7-14 días	Amikacin	0	0	0
[truncated: 7 more columns]
